# Supplementary material for: A High Resolution Case Study of a Patient with Recurrent Plasmodium vivax Infections Shows That Relapses Were Caused by Meiotic Siblings
Source: PLoS Negl Trop Dis. 2014 Jun 5;8(6):e2882. doi: 10.1371/journal.pntd.0002882 (PMC4046966; doi:10.1371/journal.pntd.0002882)
Supplement: Dataset S1 — Genotyping data from the three samples sequenced in this study (EAC01-03) and five publicly available P. vivax samples for the genomic loci in the genotyping set (see Methods). SNVs in genes are noted along with whether they are synonymous or non-synonymous base pair changes. (XLSX) [file pntd.0002882.s001.xlsx]

## Sheet: Dataset
						Brazil I				IQ07				India VII				Mauritania I				North Korea				EAC01				EAC02				EAC03
#CHROM	POS	REF	Gene	Description	Amino Acid	Major Allele	Read Count	Minor Allele (if present)	Read Count	Major Allele	Read Count	Minor Allele (if present)	Read Count	Major Allele	Read Count	Minor Allele (if present)	Read Count	Major Allele	Read Count	Minor Allele (if present)	Read Count	Major Allele	Read Count	Minor Allele (if present)	Read Count	Major Allele	Read Count	Minor Allele (if present)	Read Count	Major Allele	Read Count	Minor Allele (if present)	Read Count	Major Allele	Read Count	Minor Allele (if present)	Read Count
1	3117	A	PVX_087665	hypothetical protein	K256Q	C	34	A	16	.	0			A	10	C	4	A	49			C	26	A	24	A	18	C	1	A	27			A	48
1	3737	A	PVX_087665	hypothetical protein	Q462H	A	50			A	3			A	8			A	50			T	50			A	1			A	8			A	21
1	4367	T	PVX_087665	hypothetical protein	D672E	T	50			T	2			T	9			T	50			G	50			T	3			T	3			T	5
1	4396	G	PVX_087665	hypothetical protein	C682F	G	50			G	5			G	9			G	50			T	50			G	2			G	4			G	7
1	4486	G	PVX_087665	hypothetical protein	R712K	G	50			G	2			G	8			G	50			A	50			G	1			G	8			G	8
1	5995	A				G	50			A	6			G	23			G	49			G	50			G	8			G	19			G	28
1	6061	G				G	49			G	5			G	27			G	50			G	50			C	5			C	17			C	30
1	6273	C				C	50			C	15			G	25			G	47			G	50			C	3			C	19			C	20
1	6574	C				T	50			T	12			T	15			T	50			T	50			T	4			T	4			T	13
1	6958	G				T	50			G	1			G	22			T	47			T	50			T	2			T	5			T	14
1	7464	G				C	49			C	7			C	16			C	50			C	50			C	4			C	5			C	16
1	7980	G				G	50			A	1			A	10			A	50			G	50			A	2			G	1			G	6
1	8379	T				T	50			.	0			C	3			T	48			C	50			T	1			T	1			T	1
1	8895	A				A	50			A	12			A	31			A	50			A	50			A	9			A	43			A	50
1	9049	C				T	50			C	10			C	36			C	50			C	50			C	20			C	50			C	48
1	9122	C				C	50			G	12			C	36			G	50			C	50			C	17			C	36			C	47
1	9183	C				T	50			C	8			C	24			C	50			C	50			T	8	C	5	T	29			T	49
1	11799	G				G	50			G	9			G	47			G	50			G	50			G	37			G	50			G	50
1	12226	G				G	50			G	18			G	41			G	50			A	50			G	36			G	50			G	49
1	12252	G				G	49			A	25			G	38			G	49			G	50			G	33			G	49			G	50
1	12353	G				G	50			G	14			G	50			G	50			A	50			G	29			G	48			G	50
1	12562	C				C	49			C	6			G	37			G	50			G	50			G	12			G	23			G	34
1	12904	A				A	50			A	14			T	47			T	46			A	50			T	25			T	44			T	50
1	13468	T	PVX_087675	hypothetical protein, conserved	R45	T	50			T	25			C	45			C	50			C	50			C	22	T	19	T	50			T	49
1	13786	G				G	50			G	36			G	46			G	50			G	49			G	37	A	12	A	48			A	48
1	14743	T				T	49			.	0			G	35			G	43	T	7	G	50			T	4	G	3	T	9			T	16
1	15904	C				T	50			C	15			T	47			C	46			T	50			T	16			T	35			T	40
1	16005	T				A	50			T	29			A	50			A	50			A	50			A	13			A	38			A	49
1	16430	T				A	50			T	28			A	50			A	50			A	50			A	50			A	50			A	50
1	16468	C				C	50			C	21			C	45			C	50			C	50			C	43			C	50			C	50
1	16519	G				G	50			G	25			G	39			A	49			G	50			G	49			G	50			G	50
1	17698	T				C	50			T	13			T	50			T	50			T	50			T	32			T	49			T	50
1	17835	T				T	50			T	15			T	29			T	49			C	50			C	27			C	50			C	50
1	17957	G				G	50			G	13			G	34			G	50			C	50			C	9	G	4	C	29			C	33
1	18115	G				G	50			C	7			G	32			G	50			G	50			G	15			G	28			G	37
1	18117	A				A	50			A	8			A	32			A	50			A	50			G	15			G	28			G	35
1	18820	C				C	49			T	30			C	44			C	50			C	49			C	33			C	50			C	50
1	19168	C				T	50			C	50			C	50			C	49			C	49			C	50			C	50			C	50
1	19230	G				A	50			G	29			G	35			G	50			A	50			G	29	A	21	A	50			A	50
1	19298	G				G	50			G	41			G	38			G	48			C	50			G	29	C	21	C	50			C	49
1	21428	T				T	50			T	28			T	50			T	49			C	49			T	33			T	50			T	50
1	21760	G				A	50			G	26			G	50			G	50			G	50			G	30			G	50			G	50
1	21868	C				C	50			G	20			C	49			C	50			C	50			C	24			C	42			C	49
1	21897	A				A	50			A	19			A	50			A	49			G	49			A	24			A	41			A	50
1	23616	A	PVX_087680	chitinase	G113	A	42	G	8	A	23	G	6	A	36			G	48			A	41	G	8	G	19	A	16	G	50			G	50
1	24806	C	PVX_087680	chitinase	T510I	C	50			C	43			C	50			C	50			T	49			C	50			C	50			C	50
1	25128	T	PVX_087680	chitinase	D617E	T	50			T	50			T	50			T	50			A	50			T	48			T	49			T	50
1	26005	C				A	50			C	23			C	50			C	50			C	49			C	26			C	50			C	50
1	26333	T				C	50			T	24			T	46			T	49			T	50			C	15	T	11	C	40			C	50
1	26514	T				A	50			T	43			A	50			T	47			A	50			A	9	T	8	A	39			A	50
1	26915	A				C	50			A	20			A	50			A	50			C	50			C	26			C	50			C	49
1	27229	C				C	50			C	38			C	50			C	50			C	50			T	20	C	16	T	50			T	50
1	27973	A				A	50			C	29			A	50			A	50			A	50			A	23			A	49			A	50
1	28285	T				T	50			T	49			T	50			T	50			C	50			C	23	T	19	T	49			T	50
1	28607	T				A	50			T	28			T	50			T	50			T	50			T	45			T	50			T	50
1	28877	A				A	50			A	14			A	44			A	50			A	50			C	4	A	2	C	19			C	42
1	28981	C				A	50			A	15			A	46			A	50			A	50			A	14			A	24			A	50
1	29139	A				A	49			T	26			A	50			A	50			A	50			A	17			A	49			A	50
1	29187	C				C	50			C	21			C	42			C	50			C	50			C	10	T	6	T	44			T	50
1	29234	C				A	50			C	10			C	43			C	50			C	50			C	25			C	46			C	50
1	29252	A				A	50			G	16			A	47			G	48			G	50			A	23			A	46			A	50
1	29396	G				G	49			G	19			G	50			G	50			G	50			G	9	C	3	C	42			C	50
1	29421	C				C	50			C	35			C	45			C	50			C	50			C	11	T	4	T	40			T	49
1	29629	G				T	50			G	25			T	49			T	44	G	6	G	49			T	25			T	50			T	50
1	30745	G				A	50			A	30			G	49			A	50			A	50			A	27			A	49			A	50
1	31132	C				C	49			T	47			C	50			C	43	T	6	C	50			C	26	T	24	T	49			T	50
1	31360	G				T	50			T	22			T	50			T	50			T	50			T	29			T	48			T	50
1	31630	G				A	50			A	29			A	50			A	49			A	49			A	50			A	50			A	50
1	31968	G	PVX_087685	hypothetical protein, conserved	A30V	G	50			G	27			G	50			G	49			A	50			G	50			G	50			G	50
1	32349	C				C	50			C	43			C	50			C	50			C	50			C	50			C	50			C	50
1	32486	C				C	50			C	23			C	49			C	50			A	50			C	50			C	50			C	50
1	32815	G				G	50			G	16			G	50			G	50			A	50			G	49			G	50			G	50
1	32817	T				T	49			T	17			T	46			T	50			T	50			T	32	A	17	A	49			A	50
1	33784	C				C	50			C	50			C	49			T	50			C	50			C	50			C	50			C	50
1	34783	C	PVX_087690	hypothetical protein, conserved	T318S	C	50			C	21			C	41			C	49			G	49			C	24			C	41			C	35
1	35070	C	PVX_087690	hypothetical protein, conserved	H414D	C	50			C	37			C	49			C	50			C	50			C	30	G	20	G	50			G	50
1	35549	G				G	50			G	44			G	45			G	50			G	50			G	32			G	50			G	50
1	35756	C	PVX_087690	hypothetical protein, conserved	H642	C	50			T	43			C	48			C	50			C	50			C	50			C	50			C	50
1	35824	C	PVX_087690	hypothetical protein, conserved	P665L	C	50			C	42			C	49			C	50			C	50			C	28	T	21	T	50			T	49
1	35967	C	PVX_087690	hypothetical protein, conserved	R713C	C	50			T	27			C	48			C	50			C	50			C	50			C	50			C	50
1	36031	A	PVX_087690	hypothetical protein, conserved	D734V	A	50			T	45			A	46			A	50			A	50			A	30	T	20	A	50			A	48
1	36053	A	PVX_087690	hypothetical protein, conserved	L741	G	50			A	33			G	44			A	50			G	50			G	29	A	19	G	50			G	49
1	36705	A	PVX_087690	hypothetical protein, conserved	T959A	A	49			G	42			A	49			A	50			A	50			A	49			A	49			A	50
1	36806	C	PVX_087690	hypothetical protein, conserved	H992	C	49			T	45			C	48			C	50			C	50			C	50			C	50			C	50
1	36851	C	PVX_087690	hypothetical protein, conserved	N1007	C	50			C	45			C	50			C	50			C	50			C	25	T	21	T	49			T	49
1	36909	C	PVX_087690	hypothetical protein, conserved	L1027	T	50			C	47			T	49			T	50			C	50			T	48			T	50			T	50
1	36936	G	PVX_087690	hypothetical protein, conserved	A1036T	G	50			G	38			G	47			G	50			A	50			G	39			G	50			G	49
1	37715	C	PVX_087690	hypothetical protein, conserved	G1295	C	50			C	15			C	49			C	50			T	49			C	28			C	36			C	50
1	37874	C	PVX_087690	hypothetical protein, conserved	N1348K	C	50			C	33			C	50			C	49			G	50			C	50			C	50			C	50
1	38321	G	PVX_087690	hypothetical protein, conserved	A1497	T	50			T	48			T	50			G	50			T	50			G	30	T	20	T	50			T	50
1	39265	T	PVX_087690	hypothetical protein, conserved	V1812A	C	50			C	50			T	50			T	48			T	49			T	50			T	49			T	49
1	39859	T				G	50			G	23			G	49			G	50			G	50			G	28			G	50			G	50
1	40125	G				T	49			T	25			G	50			G	50			G	49			G	23			G	49			G	50
1	40291	A	PVX_087695	hypothetical protein, conserved	K5	A	50			A	30			A	43			A	50			G	50			A	43			A	49			A	50
1	41245	C				C	46			C	30			C	45			C	49			A	49			C	35			C	46			C	42
1	41439	T				G	50			G	39			G	50			G	48			G	50			G	50			G	50			G	50
1	41780	G				G	50			G	41			G	48			G	50			A	50			G	50			G	49			G	50
1	41893	C				C	50			C	44			T	50			C	50			C	50			T	29	C	21	T	50			T	50
1	42102	G	PVX_087700	hypothetical protein, conserved	S1284L	G	49			G	31			A	50			G	50			G	50			G	27	A	14	A	50			A	50
1	42263	C	PVX_087700	hypothetical protein, conserved	A1230	T	50			T	25			C	50			C	50			C	49			C	11			C	50			C	50
1	43311	G	PVX_087700	hypothetical protein, conserved	A881E	T	50			T	16			T	50			T	50			T	50			T	30			T	50			T	49
1	44354	C	PVX_087700	hypothetical protein, conserved	L533F	C	49			C	30			C	38			C	50			C	50			A	10	C	8	A	32			A	49
1	45033	T	PVX_087700	hypothetical protein, conserved	N307S	T	50			T	22			T	50			C	45	T	5	C	50			T	6	C	5	T	26			T	50
1	45224	G	PVX_087700	hypothetical protein, conserved	D243E	G	50			G	40			G	47			G	49			G	50			T	15	G	14	T	49			T	49
1	45320	T	PVX_087700	hypothetical protein, conserved	A211	G	50			G	33			T	41			T	50			T	50			T	23	G	19	G	50			G	50
1	45983	G				G	50			G	23			G	50			G	50			C	50			G	27			G	50			G	50
1	46364	T				T	50			T	37			T	48			T	50			C	50			T	26			T	49			T	49
1	46645	T				T	50			T	28			T	42			T	49			T	50			T	9	A	4	A	26			A	44
1	47256	T				T	50			T	16			T	29			T	50			T	50			T	2			T	7			T	7
1	48258	A				G	49			G	16			G	39			G	50			G	50			G	30			G	50			G	50
1	48369	C				G	50			G	29			G	45			C	50			C	50			C	50			C	50			C	50
1	48562	C				C	50			T	28			C	50			C	50			C	49			C	50			C	49			C	50
1	48694	G				G	50			G	38			A	50			A	48			G	50			G	35	A	15	A	50			A	50
1	48727	T				G	50			G	33			G	44			G	50			G	50			G	44			G	50			G	50
1	48911	C				C	50			A	31			C	50			C	50			C	49			C	25			C	49			C	50
1	49522	C	PVX_087710	hypothetical protein, conserved	S515N	T	50			T	33			T	50			T	50			T	50			T	30			T	50			T	50
1	49988	C	PVX_087710	hypothetical protein, conserved	A360T	C	50			C	31			C	50			C	50			C	50			C	17	T	10	T	50			T	50
1	50205	C	PVX_087710	hypothetical protein, conserved	L287	C	50			C	50			C	48			C	50			G	50			C	39			C	50			C	50
1	50437	G	PVX_087710	hypothetical protein, conserved	S210L	A	50			G	37			G	50			G	50			G	50			G	19			G	46			G	50
1	50855	G	PVX_087710	hypothetical protein, conserved	Q71K	T	50			T	23			T	50			T	50			T	50			T	20			T	48			T	50
1	51276	C				C	50			C	16			T	50			C	50			C	50			C	25			C	50			C	50
1	51300	C				C	49			C	21			C	47			C	50			C	50			C	13	G	8	G	49			G	50
1	52183	T				T	49			T	28			T	50			T	50			C	50			T	26			T	50			T	49
1	52545	G				G	50			G	32			G	50			G	50			G	50			G	13	C	12	C	47			C	50
1	52551	G				G	50			G	31			G	48			G	50			A	50			A	13	G	12	G	48			G	50
1	53502	C				C	50			C	23			G	50			G	50			G	50			G	6	C	3	G	15			G	46
1	53622	G				G	48			G	16			T	45			T	50			G	50			G	10			G	23			G	30
1	53668	A				A	50			A	21			G	42			G	50			G	50			G	9			G	16			G	32
1	53746	C				C	50			C	31			C	37			T	47			T	49			T	1			T	17			T	25
1	55766	T				T	50			T	20			A	30			A	47			T	50			T	7	A	1	A	8			A	20
1	56908	C	PVX_087715	hypothetical protein, conserved	R252	T	49			C	26			C	42			C	50			C	50			C	49			C	50			C	50
1	57062	G	PVX_087715	hypothetical protein, conserved	A304S	T	50			T	18			T	37			T	50			T	50			T	45			T	50			T	49
1	57100	C	PVX_087715	hypothetical protein, conserved	S316	C	50			C	18			C	42			C	50			T	48			C	48			C	47			C	50
1	57433	T	PVX_087715	hypothetical protein, conserved	N427	C	50			C	18			C	43			C	50			C	49			C	19			C	50			C	50
1	57873	T	PVX_087715	hypothetical protein, conserved	F574S	C	50			C	32			C	13			C	50			C	50			C	34			C	48			C	50
1	58519	C	PVX_087715	hypothetical protein, conserved	D789	C	50			C	41			C	39			C	47			C	50			T	50			T	50			T	50
1	58538	T	PVX_087715	hypothetical protein, conserved	S796T	T	50			T	44			T	37			T	50			A	50			T	49			T	50			T	50
1	59288	G	PVX_087715	hypothetical protein, conserved	V1046I	G	50			G	47			G	50			G	50			G	50			A	49			A	50			A	50
1	59645	G				G	50			G	50			G	42			G	50			G	50			G	39			G	50			G	50
1	59670	C	PVX_087715	hypothetical protein, conserved	A1173G	G	50			G	41			C	46			C	50			C	47			C	42			C	50			C	50
1	60682	C	PVX_087715	hypothetical protein, conserved	V1510	C	50			C	50			C	49			C	50			C	50			C	31	A	17	A	49			A	49
1	61753	C	PVX_087715	hypothetical protein, conserved	L1867	C	50			C	50			C	50			C	50			C	50			T	50			T	50			T	50
1	62629	T	PVX_087715	hypothetical protein, conserved	D2159	C	50			T	48			T	50			T	48			T	50			C	50			C	50			C	50
1	63088	T	PVX_087715	hypothetical protein, conserved	D2312	T	50			T	50			T	50			T	50			T	50			C	49			C	50			C	50
1	63223	C				C	50			C	49			C	50			C	50			C	48			T	48			T	49			T	49
1	63279	C				C	50			C	50			C	44			C	50			C	50			C	50			C	50			C	50
1	63670	A				C	50			C	39			C	48			C	50			C	50			C	40			C	50			C	50
1	63887	A				A	50			A	50			A	50			A	50			A	50			A	34			A	50			A	50
1	64071	G				G	50			G	50			A	49			G	50			G	50			G	50			G	50			G	50
1	64261	C				C	49			C	50			C	50			C	50			C	50			C	26	T	23	T	50			T	50
1	65007	A				G	50			G	44			G	50			G	49			G	50			G	48			G	50			G	48
1	65852	C	PVX_087720	hypothetical protein, conserved	I14	C	50			C	50			C	50			C	50			A	50			C	50			C	49			C	49
1	66512	G				C	50			G	29			C	50			C	50			G	50			G	50			G	50			G	50
1	66955	C				T	50			C	38			T	50			T	50			T	50			C	30	T	20	C	49			C	50
1	66987	G	PVX_087720	hypothetical protein, conserved	L156	A	50			G	31			G	49			G	43	A	7	G	50			G	50			G	49			G	50
1	67080	G				G	50			G	45			G	50			G	50			C	50			G	50			G	50			G	49
1	68492	C				C	50			G	40			C	50			C	47			C	49			G	26	C	23	G	50			G	50
1	69374	T				T	50			T	42			T	50			T	50			C	50			T	37			T	50			T	50
1	70009	T				T	50			T	50			T	47			T	50			T	50			T	50			T	49			T	50
1	70700	C				C	50			C	50			C	49			C	50			T	50			C	50			C	50			C	48
1	71010	A				A	49			A	45			A	50			C	50			A	50			A	49			A	50			A	50
1	71695	C				C	49			C	33			C	50			C	49			C	49			C	29	T	20	T	50			T	50
1	72814	T	PVX_087730	hypothetical protein, conserved	N178	T	50			T	39			C	49			C	49			C	50			C	23			C	36			C	49
1	74063	T	PVX_087730	hypothetical protein, conserved	S595P	T	50			T	49			T	49			C	47			C	50			T	50			T	49			T	50
1	74236	G				G	50			G	50			G	45			G	50			G	50			G	50			G	49			G	50
1	74707	G	PVX_087730	hypothetical protein, conserved	P809	G	50			C	48			G	50			G	50			G	50			G	50			G	50			G	50
1	74832	C	PVX_087730	hypothetical protein, conserved	A851V	C	50			T	49			C	49			C	50			C	49			C	50			C	49			C	50
1	75025	G	PVX_087730	hypothetical protein, conserved	A915	G	50			T	49			G	47			G	49			G	50			G	50			G	50			G	50
1	76377	C				T	50			C	49			C	50			C	50			C	50			C	50			C	50			C	50
1	76499	T	PVX_087735	hypothetical protein, conserved	R4019	T	50			T	49			C	50			T	49			C	50			T	50			T	50			T	50
1	77162	G	PVX_087735	hypothetical protein, conserved	L3798	G	50			G	50			A	50			G	49			G	50			G	50			G	49			G	50
1	77331	T				T	50			T	50			T	50			T	50			T	50			T	50			T	50			T	50
1	79798	C				C	50			C	50			C	50			C	50			C	49			C	50			C	50			C	50
1	79853	C				C	50			C	50			C	48			C	50			C	50			C	50			C	50			C	50
1	80009	G	PVX_087735	hypothetical protein, conserved	S2849	G	50			G	50			G	49			G	49			A	50			G	50			G	50			G	50
1	81457	G	PVX_087735	hypothetical protein, conserved	R2367G	G	50			G	48			G	50			C	48			C	50			G	50			G	50			G	49
1	81505	C	PVX_087735	hypothetical protein, conserved	E2351K	T	49			C	49			C	46			C	50			C	50			C	27	T	23	C	50			C	50
1	82015	T	PVX_087735	hypothetical protein, conserved	K2181E	T	50			C	50			T	50			C	50			C	49			T	27	C	22	T	50			T	50
1	82054	C	PVX_087735	hypothetical protein, conserved	D2168N	C	50			T	46			C	49			C	49			C	49			C	50			C	50			C	50
1	82919	G				G	50			G	49			G	50			G	50			G	50			G	50			G	50			G	50
1	85530	C				C	50			C	48			C	50			C	50			C	50			C	50			C	50			C	50
1	85691	A	PVX_087735	hypothetical protein, conserved	P955	A	50			A	48			A	50			G	50			A	50			G	50			G	50			G	50
1	86002	G	PVX_087735	hypothetical protein, conserved	L852V	C	50			C	43			C	50			C	50			C	50			C	50			C	50			C	50
1	86031	T	PVX_087735	hypothetical protein, conserved	Y842F	T	50			A	38			T	44			T	50			T	50			T	49			T	50			T	50
1	86276	A	PVX_087735	hypothetical protein, conserved	L760	A	50			A	35			G	48			A	50			G	49			A	50			A	49			A	49
1	87126	T	PVX_087735	hypothetical protein, conserved	K477R	T	50			T	42			T	50			T	50			C	50			T	36			T	50			T	50
1	88489	T	PVX_087735	hypothetical protein, conserved	I23V	T	50			C	25			T	49			T	50			T	50			T	31			T	50			T	50
1	88559	G				G	50			G	18			G	48			G	50			G	50			G	26	A	14	A	50			A	50
1	89485	A				A	50			A	50			A	50			A	50			T	50			T	32			T	50			T	49
1	89725	T				T	49			C	29			T	31	C	19	T	49			T	50			T	50			T	50			T	50
1	90507	T	PVX_087740	hypothetical protein, conserved	D2839G	C	50			T	41			T	49			T	49			T	49			C	35	T	15	T	50			T	48
1	91112	A	PVX_087740	hypothetical protein, conserved	N2637K	T	50			T	39			T	40			T	49			A	50			A	50			A	50			A	50
1	91311	A	PVX_087740	hypothetical protein, conserved	V2571A	G	50			G	48			A	32			A	49			A	50			A	44			A	50			A	49
1	91877	T				T	50			T	40			T	43			T	50			T	50			T	26			T	50			T	50
1	94375	G				G	50			G	39			G	50			G	50			G	50			G	40			G	50			G	50
1	94601	G	PVX_087740	hypothetical protein, conserved	I1474	G	50			G	48			G	50			G	50			A	49			G	50			G	49			G	50
1	95303	A	PVX_087740	hypothetical protein, conserved	G1240	A	50			A	40			A	44			A	50			C	50			A	28			A	43			A	50
1	96762	T	PVX_087740	hypothetical protein, conserved	K754M	A	50			A	20			A	43			A	50			A	50			A	26			A	49			A	50
1	96983	G	PVX_087740	hypothetical protein, conserved	D680	G	50			A	33			A	50			A	47			A	50			G	22	A	14	A	49			A	50
1	97433	G	PVX_087740	hypothetical protein, conserved	G530	G	49			A	30			G	40			G	50			G	50			G	50			G	50			G	50
1	97824	C	PVX_087740	hypothetical protein, conserved	G400D	T	50			T	15			T	8			T	50			T	50			T	43			T	50			T	50
1	98471	G	PVX_087740	hypothetical protein, conserved	D184E	G	49			G	7			G	33			G	50			G	50			G	5	C	2	C	23			C	35
1	99572	A				A	50			A	13			A	27			A	50			A	50			A	7	G	3	G	13			G	36
1	99662	A				A	49			G	16			G	29			G	50			G	50			G	15			G	28			G	42
1	100162	C				C	50			T	22			C	42			C	50			C	50			C	15			C	50			C	50
1	100387	A				G	50			G	15			G	36			G	50			G	50			G	16			G	49			G	49
1	100479	G				G	50			G	12			G	33			G	50			G	50			G	18			G	38			G	48
1	100932	G				C	50			C	15			C	34			C	48			G	50			G	10	C	10	C	38			C	50
1	101775	T				T	49			T	30			C	45			T	48			T	49			T	37			T	49			T	49
1	102067	C				C	50			C	32			C	39			C	50			T	50			C	50			C	50			C	50
1	102170	C	PVX_087745	hypothetical protein, conserved	A17V	T	50			C	17			C	24			C	49			C	50			C	49			C	49			C	50
1	102434	A	PVX_087745	hypothetical protein, conserved	N105S	A	50			A	30			A	31			A	50			G	50			A	29			A	50			A	49
1	102991	G				G	50			G	22			G	38			G	50			G	50			G	37			G	50			G	50
1	103002	A	PVX_087745	hypothetical protein, conserved	L294	A	50			A	23			A	42			A	50			T	50			A	36			A	50			A	50
1	104164	C	PVX_087745	hypothetical protein, conserved	H682N	A	50			C	22			C	45			C	50			C	50			C	50			C	50			C	50
1	104730	A	PVX_087745	hypothetical protein, conserved	A870	G	50			A	28			A	37			G	42	A	7	A	49			G	26	A	24	A	49			A	50
1	104807	T	PVX_087745	hypothetical protein, conserved	V896A	T	48			C	44			C	44			C	50			C	49			C	26	T	19	T	50			T	48
1	105265	A	PVX_087745	hypothetical protein, conserved	I1049L	C	50			A	31			A	50			C	45	A	5	A	50			A	30			A	50			A	50
1	105424	C	PVX_087745	hypothetical protein, conserved	H1102Y	C	50			T	21			C	44			T	49			T	50			C	43			C	50			C	50
1	105759	T	PVX_087745	hypothetical protein, conserved	N1213	C	50			T	35			C	30			C	49			C	50			C	50			C	50			C	50
1	105864	A	PVX_087745	hypothetical protein, conserved	G1248	G	50			G	30			G	37			G	50			G	50			G	43			G	50			G	50
1	106011	G	PVX_087745	hypothetical protein, conserved	P1297	C	50			C	20			C	9			C	50			C	50			C	35			C	49			C	50
1	106391	C	PVX_087745	hypothetical protein, conserved	A1424V	C	50			C	25			C	41			C	50			C	50			C	31	T	17	T	50			T	50
1	106411	T	PVX_087745	hypothetical protein, conserved	S1431P	C	49			C	19			C	39			T	50			C	50			C	30	T	17	T	49			T	50
1	106542	T	PVX_087745	hypothetical protein, conserved	G1474	T	50			T	25			T	45			T	49			C	50			T	50			T	47			T	50
1	107561	C	PVX_087745	hypothetical protein, conserved	P1814H	C	50			C	45			C	50			C	50			C	50			A	26	C	24	A	50			A	50
1	107724	C	PVX_087745	hypothetical protein, conserved	D1868	C	50			C	35			C	50			C	50			C	50			T	49			T	50			T	50
1	108374	T	PVX_087745	hypothetical protein, conserved	L2085R	T	50			G	48			T	50			T	50			T	50			T	50			T	50			T	50
1	108684	T	PVX_087745	hypothetical protein, conserved	G2188	G	50			G	50			G	50			G	50			G	50			G	50			G	50			G	50
1	109089	C	PVX_087745	hypothetical protein, conserved	A2323	T	50			C	50			C	50			C	50			C	50			C	50			C	50			C	50
1	109129	G	PVX_087745	hypothetical protein, conserved	D2337H	G	50			C	47			G	49			G	50			G	50			G	50			G	50			G	50
1	109506	C	PVX_087745	hypothetical protein, conserved	I2462	C	49			C	50			C	49			C	50			T	50			C	49			C	50			C	50
1	110182	G	PVX_087745	hypothetical protein, conserved	V2688L	G	50			G	50			G	50			G	49			T	49			G	50			G	50			G	50
1	110201	C	PVX_087745	hypothetical protein, conserved	T2694I	T	50			T	49			T	47			T	49			C	50			T	49			T	50			T	49
1	112022	C	PVX_087745	hypothetical protein, conserved	T3301S	C	50			C	49			C	49			C	50			G	50			C	49			C	50			C	50
1	112090	G	PVX_087745	hypothetical protein, conserved	V3324I	G	50			G	49			G	49			G	50			G	50			A	28	G	22	A	50			A	49
1	112095	C	PVX_087745	hypothetical protein, conserved	H3325	C	50			T	47			C	50			C	50			C	50			C	50			C	50			C	50
1	112168	G	PVX_087745	hypothetical protein, conserved	D3350N	A	50			G	50			G	47			A	50			G	50			G	25	A	24	G	50			G	50
1	112446	C	PVX_087745	hypothetical protein, conserved	H3442Q	C	50			G	49			C	50			C	50			C	50			C	50			C	49			C	50
1	112869	G				G	50			G	50			G	50			G	50			G	50			G	50			G	50			G	50
1	112945	A				A	50			A	50			A	50			A	50			A	50			A	50			A	50			A	50
1	113064	G				A	50			G	40			G	48			G	50			G	50			G	50			G	50			G	50
1	113982	G	PVX_087750	hypothetical protein, conserved	L906M	G	50			G	49			G	50			G	50			G	50			T	49			T	50			T	50
1	114076	A	PVX_087750	hypothetical protein, conserved	I874	A	50			A	49			A	50			G	50			A	50			G	50			G	50			G	50
1	114441	T	PVX_087750	hypothetical protein, conserved	K753E	C	48			C	48			C	50			C	50			C	47			C	49			C	50			C	50
1	114532	G	PVX_087750	hypothetical protein, conserved	V722	G	50			G	49			G	48			G	50			A	50			G	50			G	50			G	49
1	114843	A	PVX_087750	hypothetical protein, conserved	S619P	A	49			G	49			A	50			G	49			G	50			G	50			G	50			G	50
1	115303	A	PVX_087750	hypothetical protein, conserved	Y465	G	50			G	42			A	50			A	50			A	50			A	41			A	50			A	50
1	116002	G	PVX_087750	hypothetical protein, conserved	G232	A	49			G	37			A	29			A	50			A	49			G	45			G	50			G	48
1	117328	G				A	50			G	21			G	42			G	50			G	50			G	24			G	50			G	50
1	117911	C				C	50			C	39			C	46			C	50			T	50			C	27			C	50			C	50
1	118270	G				G	50			G	30			G	50			G	50			G	50			G	30	A	20	A	50			A	50
1	118436	C				C	50			C	49			C	50			T	50			C	50			C	50			C	50			C	50
1	118613	A				A	50			A	48			A	43			T	50			T	50			A	35	T	15	T	50			T	49
1	119671	C				C	50			C	48			C	46			C	50			C	50			T	50			T	50			T	50
1	119738	C				C	50			C	33			C	41			C	50			C	50			C	50			C	50			C	50
1	119887	T				T	50			T	40			T	50			T	50			T	50			T	50			T	50			T	50
1	120366	G				G	50			G	42			G	50			G	50			G	50			G	50			G	50			G	50
1	121209	C	PVX_087755	hypothetical protein, conserved	P502H	C	50			C	49			A	27			C	50			C	50			C	25	A	25	A	50			A	50
1	121398	C	PVX_087755	hypothetical protein, conserved	T565I	C	50			C	50			T	50			C	50			C	49			C	28	T	22	T	49			T	50
1	122111	T	PVX_087755	hypothetical protein, conserved	W803G	T	49			T	49			G	50			T	45			T	50			T	27	G	22	G	49			G	50
1	123214	A	PVX_087755	hypothetical protein, conserved	T1170	A	50			A	50			A	50			G	50			A	50			A	50			A	50			A	50
1	123469	A	PVX_087755	hypothetical protein, conserved	S1255	A	50			A	50			A	49			C	50			C	49			A	50			A	50			A	50
1	124989	A				A	50			T	46			A	50			A	48			A	50			A	50			A	50			A	50
1	125492	C				C	50			C	50			A	48			C	50			C	50			C	50			C	50			C	50
1	127301	G				G	48			G	49			G	50			A	50			G	49			G	50			G	50			G	50
1	127752	C				C	50			G	49			C	50			C	49			C	50			C	50			C	50			C	50
1	127809	A				A	50			G	50			G	50			G	50			G	50			G	50			G	50			G	50
1	128135	C	PVX_087760	WD domain, G-beta repeat domain containing protein	H86Q	C	50			C	48			A	49			A	50			C	49			A	49			A	50			A	50
1	129446	C	PVX_087760	WD domain, G-beta repeat domain containing protein	S523	C	50			T	48			C	50			C	50			C	50			C	50			C	50			C	50
1	130045	C	PVX_087760	WD domain, G-beta repeat domain containing protein	A723V	C	50			C	50			C	50			T	48			C	49			C	50			C	50			C	50
1	130178	G				G	50			G	50			G	50			G	50			G	50			G	50			G	50			G	50
1	130500	T				T	50			T	48			T	50			T	50			G	50			T	50			T	50			T	50
1	130870	G				G	50			G	50			G	50			G	50			G	50			G	50			G	50			G	50
1	131090	G				G	50			G	50			G	50			G	50			G	50			G	50			G	50			G	50
1	131318	A	PVX_087765	calcium-dependent protein kinase 3, putative	L1193	A	50			G	49			A	50			G	50			A	50			G	29	A	21	A	50			A	50
1	131911	G	PVX_087765	calcium-dependent protein kinase 3, putative	A995E	G	49			T	49			G	50			T	50			G	49			T	49			T	50			T	49
1	132863	C	PVX_087765	calcium-dependent protein kinase 3, putative	D678N	C	50			C	48			C	49			T	50			C	50			C	50			C	49			C	50
1	132873	C				C	50			C	47			C	49			C	50			C	50			C	50			C	50			C	50
1	133324	A	PVX_087765	calcium-dependent protein kinase 3, putative	V524A	A	49			A	50			G	50			G	50			G	50			G	50			G	50			G	50
1	133342	C				C	50			C	41			C	50			C	50			C	50			C	50			C	50			C	50
1	133505	C	PVX_087765	calcium-dependent protein kinase 3, putative	D464Y	C	50			A	50			C	50			C	50			C	50			C	49			C	50			C	50
1	134118	G	PVX_087765	calcium-dependent protein kinase 3, putative	F259	G	49			A	47			A	50			G	50			A	50			A	50			A	50			A	50
1	134529	T	PVX_087765	calcium-dependent protein kinase 3, putative	K122N	T	50			G	50			G	49			G	50			G	50			G	50			G	50			G	50
1	134671	A	PVX_087765	calcium-dependent protein kinase 3, putative	V75A	A	49			A	48			A	49			A	50			A	50			G	50			G	50			G	50
1	134782	C				C	50			C	50			C	50			C	50			C	50			C	50			C	50			C	50
1	135406	C				C	49			C	49			C	50			C	50			T	49			C	50			C	49			C	49
1	136250	A				G	50			G	50			G	50			G	50			G	50			G	50			G	50			G	50
1	136579	T				T	50			T	48			A	49			T	50			A	50			A	50			A	48			A	50
1	136799	C				C	49			C	42			A	49			C	47			A	50			A	49			A	48			A	50
1	136966	A				A	50			A	44			A	49			A	50			G	50			A	49			A	50			A	50
1	137112	C				C	50			C	50			C	50			C	50			C	50			C	50			C	50			C	50
1	137822	C				C	50			C	48			T	50			C	50			C	50			C	50			C	50			C	50
1	138498	G				G	50			G	49			G	50			G	50			A	50			G	32	A	18	A	50			A	50
1	138723	A				A	50			A	50			A	50			A	50			A	50			A	50			A	50			A	50
1	138814	C				C	50			C	48			C	48			C	50			C	50			T	27	C	23	T	50			T	49
1	138824	A				A	49			A	50			A	47			A	49			A	50			A	50			A	50			A	50
1	139136	T	PVX_087775	hypothetical protein	N3506D	T	49			T	50			T	50			T	50			C	50			T	50			T	50			T	50
1	139151	C	PVX_087775	hypothetical protein	A3501T	T	50			C	49			C	49			C	50			C	50			C	50			C	50			C	49
1	139476	G	PVX_087775	hypothetical protein	L3392	G	50			G	50			G	50			G	50			A	50			G	50			G	50			G	50
1	139541	T	PVX_087775	hypothetical protein	K3371E	T	50			T	50			T	49			T	50			C	49			T	50			T	50			T	49
1	140097	T				T	50			T	37			T	39			T	50			T	50			T	50			T	50			T	50
1	140475	G	PVX_087775	hypothetical protein	G3059	G	50			G	50			T	49			T	49			G	50			G	50			G	49			G	50
1	140543	C				C	50			C	40			C	45			C	50			C	50			C	50			C	50			C	50
1	140907	A	PVX_087775	hypothetical protein	G2915	G	49			A	48			A	22	G	18	G	29	A	21	A	50			A	50			A	50			A	50
1	141369	A	PVX_087775	hypothetical protein	N2761K	A	50			A	34			T	49			A	50			A	50			A	27			A	50			A	49
1	141732	G				G	50			G	29			G	43			G	50			G	50			G	50			G	50			G	50
1	142568	G	PVX_087775	hypothetical protein	L2362	G	50			A	41			G	50			G	50			G	50			G	50			G	50			G	49
1	142633	C				C	50			C	47			C	45			C	50			C	50			C	50			C	50			C	50
1	142787	T	PVX_087775	hypothetical protein	K2289E	C	50			T	30			C	44			T	50			T	50			C	42			C	50			C	50
1	143067	C	PVX_087775	hypothetical protein	L2195F	C	49			C	37			C	50			A	50			C	49			C	49			C	50			C	50
1	143135	T	PVX_087775	hypothetical protein	I2173V	T	50			T	36			T	50			T	50			C	50			T	50			T	50			T	50
1	145396	T	PVX_087775	hypothetical protein	N1419S	C	50			T	41			C	49			C	50			C	49			C	18	T	12	T	50			T	50
1	146181	C	PVX_087775	hypothetical protein	E1157D	C	50			A	33			A	47			C	50			C	50			C	50			C	50			C	50
1	146291	T	PVX_087775	hypothetical protein	S1121C	T	49			T	44			T	47			T	50			A	50			T	49			T	50			T	50
1	146660	C	PVX_087775	hypothetical protein	G998S	T	50			C	49			T	41			C	50			C	50			C	50			C	50			C	50
1	147871	A	PVX_087775	hypothetical protein	L594P	G	50			A	19			A	47			A	50			A	50			A	45			A	50			A	50
1	148080	T	PVX_087775	hypothetical protein	R524	C	50			C	18			C	24			C	50			C	50			C	28			C	49			C	49
1	149801	T				C	50			T	28			T	50			T	50			T	50			T	43			T	50			T	50
1	149986	G	PVX_087775	hypothetical protein	I15	A	50			G	24			G	50			G	50			G	50			G	24			G	50			G	50
1	150100	C				C	50			C	26			T	41			T	49			C	50			T	19	C	11	T	48			T	49
1	150377	G				A	50			G	38			G	44			G	50			G	50			G	14			G	42			G	50
1	150651	T				T	49			T	46			T	49			T	50			T	50			T	23	A	20	A	50			A	50
1	150993	A				A	50			A	31			A	49			A	50			A	50			A	14	C	6	C	36			C	49
1	151192	T				G	50			T	27			T	50			T	50			T	50			T	31			T	50			T	50
1	151652	C				A	50			C	45			C	50			C	50			C	50			C	35			C	49			C	50
1	151676	C				C	50			C	26			C	46			T	50			C	50			T	20	C	17	C	50			C	50
1	152473	C				C	50			C	38			C	50			C	50			C	50			C	37			C	50			C	50
1	152505	T				C	50			T	31			C	50			C	49			C	50			T	24	C	14	C	49			C	50
1	152585	C				G	50			G	49			G	48			G	50			G	50			G	50			G	50			G	50
1	152642	C				C	48			C	43			C	50			C	50			T	50			C	50			C	50			C	50
1	152761	C				C	50			C	50			C	49			C	50			C	50			C	50			C	50			C	50
1	153029	G				G	50			T	43			G	50			G	50			G	50			G	49			G	50			G	49
1	153286	A				G	49			G	47			G	50			G	50			G	50			G	31			G	50			G	49
1	153374	G				G	50			G	38			G	49			A	50			G	50			G	25			G	50			G	50
1	153417	G				A	50			A	44			G	50			G	50			G	50			G	26			G	46			G	50
1	154112	G				G	50			G	33			G	50			G	50			A	50			G	50			G	50			G	50
1	154172	T				T	50			T	45			T	50			T	50			T	50			T	50			T	50			T	50
1	155113	T				T	50			T	28			T	44			T	50			C	50			T	19			T	38			T	50
1	155279	A				A	49			T	47			A	50			A	49			A	50			A	44			A	50			A	50
1	155817	G	PVX_087780	hypothetical protein, conserved	E130Q	C	50			G	32			G	50			G	50			G	50			G	25			G	50			G	50
1	155973	G	PVX_087780	hypothetical protein, conserved	V182I	G	49			G	22			G	33			G	50			G	50			A	8	G	6	A	38			A	50
1	156046	A	PVX_087780	hypothetical protein, conserved	E206V	T	49			A	31			A	37			A	49			A	50			A	18			A	37			A	49
1	156116	C	PVX_087780	hypothetical protein, conserved	N229K	C	49			C	21			C	34			C	50			C	50			C	13	A	8	C	46			C	49
1	156511	A	PVX_087780	hypothetical protein, conserved	N361T	A	50			A	15			A	50			A	50			C	50			A	10			A	17			A	34
1	157448	C	PVX_087780	hypothetical protein, conserved	N673	T	49			C	50			C	33			C	50			C	48			C	34			C	50			C	50
1	158103	G	PVX_087780	hypothetical protein, conserved	A892S	G	50			T	50			G	50			G	50			G	49			G	50			G	50			G	50
1	158241	C	PVX_087780	hypothetical protein, conserved	H938Y	C	50			C	50			C	49			T	49			C	50			C	50			C	50			C	50
1	158535	G	PVX_087780	hypothetical protein, conserved	E1036K	A	50			G	49			G	50			G	50			G	49			G	13	A	9	A	48			A	50
1	159105	C	PVX_087780	hypothetical protein, conserved	H1226Y	C	50			T	50			C	50			C	50			C	50			C	50			C	49			C	50
1	159757	G				G	50			G	50			G	50			G	50			G	50			G	50			G	50			G	50
1	160710	G	PVX_087785	hypothetical protein, conserved	R1054W	A	50			A	43			G	35			A	50			A	50			A	40			A	50			A	50
1	161188	T	PVX_087785	hypothetical protein, conserved	G894	T	49			T	43			C	49			T	50			C	50			C	26	T	15	T	50			T	50
1	161468	G	PVX_087785	hypothetical protein, conserved	T801I	G	50			G	49			G	48			A	50			G	50			G	35			G	49			G	50
1	161544	C	PVX_087785	hypothetical protein, conserved	D776N	T	50			C	32			C	50			C	50			T	50			T	16	C	14	C	49			C	50
1	162374	C	PVX_087785	hypothetical protein, conserved	R499Q	T	50			C	35			C	50			C	50			C	50			C	35			C	49			C	50
1	162744	G	PVX_087785	hypothetical protein, conserved	P376S	G	50			G	34			G	49			G	49			A	49			G	25			G	50			G	49
1	163336	G	PVX_087785	hypothetical protein, conserved	A178	C	50			C	24			C	49			C	50			C	50			C	7			C	35			C	44
1	163684	C	PVX_087785	hypothetical protein, conserved	K62	T	50			C	38			C	50			C	50			C	50			C	42			C	50			C	50
1	164121	C				T	50			C	35			C	40			C	50			C	50			T	12			T	49			T	50
1	166335	T				G	50			G	41			G	50			G	50			G	50			G	11			G	23			G	37
1	167070	A				G	50			G	49			G	50			G	50			G	50			G	19			G	44			G	49
1	167719	A				A	50			A	50			A	50			A	50			A	50			A	30			A	50			A	50
1	168747	C	PVX_087795	hypothetical protein, conserved	G707D	T	48			T	46			T	43			T	49			T	50			C	23			C	50			C	50
1	168947	C	PVX_087795	hypothetical protein, conserved	G640	C	50			C	47			C	50			C	50			T	49			C	27			C	50			C	49
1	169278	C	PVX_087795	hypothetical protein, conserved	R530P	C	47			C	41			C	22			C	48			C	47			C	4	G	4	G	15			G	27
1	169745	A	PVX_087795	hypothetical protein, conserved	T374	A	50			A	32			C	50			A	50			C	49			A	35			A	50			A	50
1	170366	C	PVX_087795	hypothetical protein, conserved	P167	C	50			C	34			C	49			C	50			C	50			C	5	A	5	A	16			A	23
1	170593	C	PVX_087795	hypothetical protein, conserved	E92K	C	50			C	29			T	50			C	50			T	49			C	17			C	45			C	50
1	171590	A				A	50			A	39			A	50			A	50			A	50			A	14			A	35			A	39
1	171831	C				C	50			C	20			T	50			C	50			T	49			T	14	C	7	C	41			C	50
1	172322	G				G	50			G	19			G	36			G	50			G	50			G	18	A	6	A	50			A	50
1	172876	G				G	50			G	35			G	41			C	50			G	50			G	12			G	18			G	43
1	172877	A				G	50			A	34			A	41			A	50			A	50			A	11			A	18			A	44
1	172928	C				C	50			T	29			C	42			C	49			T	50			C	13			C	22			C	49
1	173264	T	PVX_087800	hypothetical protein, conserved	D33	C	50			C	33			C	39			C	50			C	50			C	30			C	50			C	49
1	175243	G	PVX_087800	hypothetical protein, conserved	G693D	G	50			G	50			G	50			G	50			A	50			G	32			G	50			G	50
1	175317	T	PVX_087800	hypothetical protein, conserved	S718P	T	50			T	47			T	49			T	50			T	50			T	17	C	12	C	49			C	50
1	175451	T				T	50			T	32			T	50			T	50			T	50			T	39			T	50			T	50
1	175471	T	PVX_087800	hypothetical protein, conserved	I769N	T	50			T	43			T	49			T	50			A	50			T	37			T	48			T	49
1	175574	T	PVX_087800	hypothetical protein, conserved	A803	T	50			T	49			T	49			T	50			C	49			T	37			T	49			T	50
1	175957	G				G	50			G	42			G	50			A	50			G	50			G	38			G	50			G	50
1	176230	C				C	50			C	28			C	50			C	50			T	50			C	23			C	50			C	50
1	176495	C				T	50			T	42			C	48			T	50			T	49			T	11	C	6	T	49			T	50
1	177356	C	PVX_087802	hypothetical protein, conserved	P208Q	C	50			C	47			C	50			A	50			C	49			C	50			C	50			C	50
1	177774	C	PVX_087802	hypothetical protein, conserved	D347	T	50			T	49			C	50			C	50			T	50			T	18	C	12	T	49			T	50
1	178290	G				G	50			G	25			G	50			G	50			G	50			G	34			G	50			G	50
1	178566	C	PVX_087802	hypothetical protein, conserved	I611M	C	50			C	50			C	50			C	50			G	50			C	49			C	50			C	48
1	178750	G	PVX_087802	hypothetical protein, conserved	A673P	G	50			G	50			C	49			C	49			C	50			C	47			C	49			C	50
1	179625	T				T	50			T	42			T	50			T	50			T	50			T	50			T	50			T	50
1	180291	A				A	50			A	48			A	50			A	50			A	50			A	50			A	50			A	50
1	180468	C				C	50			C	50			C	49			C	50			C	50			C	50			C	50			C	50
1	181637	C				C	50			C	49			C	48			T	50			C	48			C	26			C	45			C	50
1	181935	A				A	50			A	26			A	44			A	49			A	50			A	22			A	48			A	49
1	181988	G				C	48			C	27			C	46			C	48			C	47			C	19			C	46			C	39
1	182432	C	PVX_087805	hypothetical protein, conserved	P111	C	50			C	28			C	50			A	50			C	50			C	19			C	44			C	50
1	183488	C	PVX_087805	hypothetical protein, conserved	S463	C	50			T	34			C	49			C	50			C	50			C	24			C	49			C	50
1	183614	C	PVX_087805	hypothetical protein, conserved	D505	C	50			C	32			T	50			T	49			T	50			T	10	C	7	C	44			C	50
1	183908	G	PVX_087805	hypothetical protein, conserved	S603	G	49			G	40			G	50			G	50			G	50			G	19	T	12	T	50			T	50
1	183935	C				C	49			C	41			C	50			C	50			C	50			C	30			C	42			C	50
1	184937	G				G	50			G	50			A	50			A	49			G	50			G	11			G	25			G	46
1	186470	A	PVX_087810	DNA replication licensing factor MCM7, putative	N375	A	50			G	42			A	50			G	50			G	50			A	24			A	50			A	50
1	188245	A				A	50			A	31			A	50			A	50			A	50			A	11			A	26			A	50
1	188365	A				C	49			A	39			C	50			C	50			C	50			C	22			C	50			C	49
1	189666	T				C	50			T	40			C	50			C	50			T	48			T	9	C	4	C	50			C	50
1	190015	C				C	49			C	49			C	50			C	50			C	50			C	16	T	16	C	50			C	50
1	190252	T	PVX_087815	endonuclease/exonuclease/phosphatase domain containing protein	K2726	T	50			T	37			C	50			C	50			C	50			C	18			C	40			C	50
1	190462	G	PVX_087815	endonuclease/exonuclease/phosphatase domain containing protein	D2656	G	50			G	50			G	50			G	49			A	49			G	14			G	36			G	50
1	191556	C	PVX_087815	endonuclease/exonuclease/phosphatase domain containing protein	S2360	C	48			C	49			C	49			T	50			C	50			C	17			C	49			C	50
1	191935	A	PVX_087815	endonuclease/exonuclease/phosphatase domain containing protein	I2234S	A	50			A	50			C	50			A	50			C	50			A	50			A	50			A	50
1	191977	T	PVX_087815	endonuclease/exonuclease/phosphatase domain containing protein	E2220G	T	50			T	50			C	49			T	50			C	49			T	50			T	50			T	50
1	192351	G	PVX_087815	endonuclease/exonuclease/phosphatase domain containing protein	P2095	G	50			G	39			G	36			G	50			T	48			G	6			G	15			G	19
1	192638	C	PVX_087815	endonuclease/exonuclease/phosphatase domain containing protein	V2000I	C	50			T	50			C	39			C	50			C	50			C	3			T	10			T	19
1	193955	G				G	50			G	45			G	45			G	50			G	50			G	18			G	35			G	50
1	194847	T	PVX_087815	endonuclease/exonuclease/phosphatase domain containing protein	V1263	T	50			T	45			A	18	T	5	A	26	T	22	A	45			A	7			A	7	T	6	T	15	A	8
1	195287	T	PVX_087815	endonuclease/exonuclease/phosphatase domain containing protein	I1117V	C	50			T	17			C	33			C	50			C	50			C	13			C	20			C	25
1	196769	A	PVX_087815	endonuclease/exonuclease/phosphatase domain containing protein	S623A	C	50			C	34			C	29			C	50			C	50			C	24			C	49			C	50
1	197073	T	PVX_087815	endonuclease/exonuclease/phosphatase domain containing protein	L521	C	50			T	22			T	37			T	50			T	50			C	13	T	7	T	46			T	50
1	197111	C	PVX_087815	endonuclease/exonuclease/phosphatase domain containing protein	V509L	C	50			A	18			A	41			A	50			C	50			C	14	A	6	A	50			A	50
1	197265	C	PVX_087815	endonuclease/exonuclease/phosphatase domain containing protein	R457	C	50			C	11			C	22			T	50			C	50			C	16			C	50			C	50
1	197472	G	PVX_087815	endonuclease/exonuclease/phosphatase domain containing protein	T388	A	50			G	26			G	27			A	49			A	50			A	6			A	21			A	49
1	198668	G				A	50			G	18			G	49			G	50			G	50			G	7	A	7	G	30			G	50
1	199638	T				C	50			T	49			T	50			T	48			T	50			T	35			T	48			T	50
1	200811	G				G	50			G	48			G	49			C	50			G	50			G	20			G	41			G	50
1	200846	C				T	49			T	47			C	49			C	49			C	50			C	15			C	41			C	49
1	201011	C				T	49			C	24			C	49			C	50			C	49			C	26			C	39			C	50
1	201084	C				C	50			C	50			C	50			C	50			C	50			C	36			C	50			C	50
1	201535	C				G	49			G	50			G	50			G	50			G	50			G	26			G	50			G	50
1	202935	T	PVX_087820	hypothetical protein, conserved	N618Y	A	49			T	42			T	50			T	50			T	49			T	14			T	25			T	46
1	203004	C	PVX_087820	hypothetical protein, conserved	V595M	C	50			T	49			C	49			C	50			T	50			T	10	C	4	C	17			C	45
1	203020	G	PVX_087820	hypothetical protein, conserved	T589	A	50			G	44			G	48			G	50			G	50			G	15			G	21			G	47
1	203576	G	PVX_087820	hypothetical protein, conserved	P404Q	G	49			G	30			G	50			T	50			G	50			T	8	G	4	G	39			G	49
1	203595	C	PVX_087820	hypothetical protein, conserved	D398Y	C	50			C	40			C	50			C	50			A	50			C	16			C	44			C	47
1	203648	C	PVX_087820	hypothetical protein, conserved	G380A	G	49			C	45			G	49			G	49			G	50			C	10	G	8	G	43			G	49
1	205550	G				A	50			G	25			A	50			G	50			G	49			A	13			A	33			A	38
1	205605	C				C	50			T	21			C	50			T	49			T	49			C	8			C	33			C	26
1	205630	G				G	50			G	23			G	45			A	50			G	50			G	8			G	27			G	26
1	205956	T				T	50			T	26			T	50			T	49			C	50			T	20			T	42			T	50
1	206029	A				A	50			A	18			A	47			A	50			T	50			A	8			A	30			A	46
1	206225	C				C	50			C	25			C	47			A	49			C	50			C	6	A	4	C	38			C	39
1	206271	C				C	50			A	18			A	45			C	50			C	50			A	9	C	4	A	49			A	49
1	206482	G				T	50			T	17			T	50			T	49			T	49			T	35			T	50			T	50
1	206776	A				A	50			A	27			A	50			A	50			G	50			A	48			A	50			A	50
1	207656	C				C	50			C	15			T	50			T	50			C	50			T	14			T	27			T	49
1	207903	C				C	50			C	25			T	49			C	49			C	50			C	8	T	6	T	36			T	50
1	208569	C				C	50			C	18			C	50			T	50			T	50			T	10	C	5	T	43			T	50
1	209005	C				C	50			C	38			C	50			C	50			G	49			C	11	G	4	C	28			C	45
1	209216	A				G	50			G	17			A	49			A	50			A	50			A	11			A	41			A	50
1	210000	T				C	50			C	12			T	49			T	50			T	50			T	20			T	50			T	50
1	210632	G				G	50			T	44			G	50			G	50			G	50			G	24			G	48			G	50
1	211470	C				C	50			C	24			C	49			C	50			A	50			C	26			C	49			C	50
1	212151	G	PVX_087835	ATP synthase lipid-binding protein, mitochondrial precursor, putative	H49N	G	50			T	40			T	50			T	50			T	50			T	30			T	50			T	49
1	212486	G				G	50			G	37			G	50			G	50			G	50			A	19	G	16	A	50			A	49
1	212879	T				T	48			C	34			C	45			C	48			C	50			C	27			C	49			C	50
1	212994	A				A	50			A	45			A	49			A	50			T	50			A	42			A	50			A	50
1	215053	G	PVX_087840	hypothetical protein, conserved	K344	G	50			A	18			A	50			A	50			A	50			G	16	A	7	A	37			A	50
1	216094	T	PVX_087840	hypothetical protein, conserved	L691	T	50			T	34			T	50			T	50			G	50			T	28			T	50			T	50
1	216130	T	PVX_087840	hypothetical protein, conserved	S703	T	50			T	28			T	49			C	50			T	50			T	21			T	50			T	50
1	216181	A	PVX_087840	hypothetical protein, conserved	L720	A	50			A	46			A	50			A	50			A	49			A	18	T	13	T	50			T	50
1	217609	A				A	50			A	50			A	50			G	50			A	50			G	27	A	23	G	50			G	50
1	218116	T				T	50			C	40			C	50			C	50			C	50			C	21			C	50			C	50
1	218806	G				A	50			G	48			G	50			G	50			G	49			G	17			G	41			G	50
1	219314	A	PVX_087845	hypothetical protein, conserved	Y1338	A	50			A	42			A	50			G	50			G	50			G	34			G	50			G	50
1	219389	A	PVX_087845	hypothetical protein, conserved	N1313K	A	50			A	48			A	50			T	50			T	50			T	26			T	46			T	50
1	219685	G	PVX_087845	hypothetical protein, conserved	I1259	G	50			G	40			G	50			A	50			G	50			G	28			G	49			G	48
1	221075	T	PVX_087845	hypothetical protein, conserved	N796S	T	49			T	24			T	49			T	49			C	50			T	6			T	19			T	22
1	221191	G	PVX_087845	hypothetical protein, conserved	Y757	G	50			G	16			G	50			A	50			G	49			G	8			G	22			G	17
1	221356	T	PVX_087845	hypothetical protein, conserved	A702	T	50			C	29			T	50			T	50			C	50			C	24			C	33			C	50
1	221425	G	PVX_087845	hypothetical protein, conserved	A679	T	47			G	47			G	43			T	49			G	50			T	18			T	26			T	48
1	222611	C	PVX_087845	hypothetical protein, conserved	G351E	C	50			C	30			T	50			T	50			T	50			T	22			T	50			T	50
1	222851	A	PVX_087845	hypothetical protein, conserved	V271A	A	50			A	43			G	49			G	50			G	50			G	32			G	50			G	50
1	223732	C	PVX_087845	hypothetical protein, conserved	R31K	C	50			C	47			C	50			C	50			T	50			C	36			C	50			C	50
1	225513	C				T	50			T	28			C	49			C	50			T	50			C	19	T	11	T	50			T	50
1	225903	T				C	50			T	12			T	50			T	49			T	49			T	8			T	15			T	27
1	226459	G				G	50			G	40			G	50			G	50			G	50			G	40			G	50			G	50
1	226988	G				G	50			G	50			A	50			A	49			G	50			G	16	A	6	A	49			A	50
1	227532	C				C	50			C	29			C	50			G	50			C	50			C	11			C	36			C	48
1	227716	A				G	50			G	32			G	48			G	50			G	49			G	24			G	50			G	50
1	228013	G				G	50			G	30			C	50			G	50			C	50			C	33			C	50			C	50
1	229266	G				A	49			G	45			G	49			G	50			G	50			G	31			G	50			G	49
1	229672	A				A	49			A	21			A	50			A	50			A	50			A	5	G	4	G	22			G	33
1	230241	G				G	50			G	50			G	50			G	50			T	47			G	47			G	50			G	50
1	230780	C				C	50			C	50			T	50			T	50			T	50			T	34			T	50			T	50
1	231458	C	PVX_087865	hypothetical protein, conserved	E1868	C	48			C	50			C	50			C	50			C	49			C	15	T	8	T	50			T	50
1	232571	G	PVX_087865	hypothetical protein, conserved	G1497	G	49			G	33			G	49			G	50			A	45			G	23			G	39			G	50
1	232689	A	PVX_087865	hypothetical protein, conserved	L1458S	G	50			G	41			G	50			G	50			G	50			G	30			G	49			G	50
1	232875	G	PVX_087865	hypothetical protein, conserved	T1396N	T	44			T	29			T	32	G	11	T	49			T	47			T	18	G	3	T	38	G	12	T	40	G	10
1	233030	G	PVX_087865	hypothetical protein, conserved	G1344	G	50			G	25			G	50			A	49			G	49			G	18			G	46			G	49
1	234249	A	PVX_087865	hypothetical protein, conserved	V938E	T	50			A	46			T	49			T	50			T	50			T	45			T	50			T	50
1	235344	C	PVX_087865	hypothetical protein, conserved	G573A	G	50			G	26			C	41			C	49			C	49			C	4			C	12			C	25
1	235385	C	PVX_087865	hypothetical protein, conserved	A559	T	46			T	23			T	29			C	50			T	49			T	2			T	4			T	17
1	235502	G	PVX_087865	hypothetical protein, conserved	G520	G	11			A	8	G	3	A	32			A	45			A	28	G	22	A	6			A	13			A	15
1	235915	T	PVX_087865	hypothetical protein, conserved	T383A	C	50			C	22			C	30			C	50			C	50			C	11			C	21			C	22
1	236076	C	PVX_087865	hypothetical protein, conserved	S329I	C	50			C	33			C	43			A	50			C	50			A	6			A	11			A	19
1	236550	G	PVX_087865	hypothetical protein, conserved	P171L	G	50			G	21			A	40			G	50			A	50			G	13			G	29			G	40
1	238660	G				C	50			C	39			C	49			C	50			C	50			C	17			C	35			C	48
1	238858	G				G	50			G	33			G	50			A	50			G	50			G	19			G	47			G	50
1	238877	A				A	50			A	30			T	49			A	50			T	50			A	17			A	41			A	47
1	239382	C				C	50			C	36			A	49			C	27			C	50			C	13			C	30			C	40
1	239483	T				T	50			T	39			T	50			T	50			T	50			T	12			T	19			T	35
1	239556	G				G	50			G	29			G	50			G	50			A	50			G	6			G	26			G	38
1	239960	C				C	50			C	36			T	49			T	50			C	50			T	32			T	50			T	50
1	240475	C				T	50			C	29			C	50			C	50			C	48			C	8			C	22			C	27
1	242355	G				G	49			G	29			G	50			G	50			A	50			G	14			G	42			G	50
1	242408	A				.	0			A	15			G	49			A	36			G	49			A	5			A	4			A	10
1	242896	G				G	50			G	29			G	50			G	50			G	50			G	17	A	10	A	44			A	50
1	243840	A				A	50			A	25			A	50			A	50			A	50			T	10			T	35			T	41
1	244161	C				C	50			C	28			C	49			A	49			C	49			C	15			C	37			C	50
1	244574	T	PVX_087870	hypothetical protein, conserved	F46L	A	50			T	31			T	50			T	50			T	49			T	6			T	10			T	25
1	246582	G				T	49			T	15			T	47			T	50			T	47			T	6			T	9			T	22
1	246882	T				T	50			T	22			A	47			A	50			A	50			T	6			T	11			T	18
1	247269	T				T	50			C	18			C	50			C	50			C	50			C	19	T	11	T	50			T	50
1	247451	T	PVX_087875	DNA mismatch repair enzyme, putative	S53A	T	50			T	21			G	50			G	50			G	50			G	13			G	30			G	41
1	247882	C	PVX_087875	DNA mismatch repair enzyme, putative	A196	C	50			C	30			C	50			C	50			T	48			C	13			C	26			C	50
1	248314	G	PVX_087875	DNA mismatch repair enzyme, putative	M340I	G	49			G	14			G	33			G	50			A	49			G	3			G	6			G	22
1	248329	A	PVX_087875	DNA mismatch repair enzyme, putative	I345M	G	49			A	20			A	38			A	50			A	50			A	4			G	9			G	26
1	248408	G				G	50			G	25			G	48			G	50			G	49			G	15			G	40			G	50
1	249322	T	PVX_087875	DNA mismatch repair enzyme, putative	P676	T	50			T	38			T	49			A	50			T	48			T	14	A	8	T	44			T	43
1	249868	C	PVX_087875	DNA mismatch repair enzyme, putative	N858K	C	50			C	30			C	49			C	49			G	50			C	4			C	22			C	25
1	249937	C	PVX_087875	DNA mismatch repair enzyme, putative	A881	C	48			C	28			C	45			A	50			C	50			C	5			C	19			C	19
1	249973	G	PVX_087875	DNA mismatch repair enzyme, putative	Q893	G	50			G	28			G	43			A	50			G	50			G	7			G	13			G	17
1	250199	T				T	49			T	29			G	48			T	50			G	50			G	12			G	33			G	42
1	250583	C				C	50			C	13			C	49			C	49			C	49			T	13			T	25			T	27
1	250623	T				T	50			G	25			T	46			T	49			T	50			T	8			T	23			T	26
1	250819	C				C	50			C	34			C	50			C	50			C	50			C	8	T	4	T	15			T	36
1	251071	A				A	50			A	36			A	49			A	49			A	50			C	3	A	2	C	30			C	31
1	251108	C				A	50			C	34			C	49			C	49			C	50			C	5			C	27			C	28
1	251456	A				T	50			A	22			A	50			A	49			A	50			A	6			A	11			A	19
1	251483	A				A	50			A	29			T	44			A	50			A	50			T	4			T	12			T	24
1	252029	C				C	50			C	44			C	50			T	50			C	50			C	19			C	49			C	50
1	252746	C				C	50			C	36			C	49			C	49			C	50			C	13	A	8	A	50			A	50
1	253611	C				C	50			C	30			C	50			G	50			C	50			G	9			G	28			G	42
1	253638	A				T	50			A	20			A	44			A	50			A	49			A	4			A	17			A	28
1	253656	G				G	50			A	20			G	43			A	50			A	50			A	4			A	11			A	25
1	253775	A				A	50			A	33			A	49			G	50			A	50			A	8			A	11			A	13
1	253790	G				A	49			G	28			G	46			G	49			G	50			G	8			G	12			G	10
1	253811	A				A	50			A	19			A	48			T	49			A	50			A	9			A	14			A	10
1	253839	C				C	50			C	23			C	49			C	50			C	50			C	9			C	20			C	13
1	253861	A				A	50			A	22			A	47			A	50			G	49			A	12			A	18			A	18
1	254127	G				G	50			G	33			G	49			G	50			G	50			T	8	G	6	T	27			T	24
1	254656	T				T	50			T	26			T	50			G	49			G	50			G	9	T	3	G	21			G	35
1	254739	G				G	50			G	37			G	43			A	50			A	49			G	6	A	6	A	33			A	49
1	254779	C				C	50			C	50			C	50			C	50			C	50			C	14			C	31			C	42
1	254783	G				G	50			G	50			G	50			G	50			G	50			G	15			G	33			G	39
1	254864	C				G	50			C	50			C	47			C	49			G	50			C	13			C	35			C	41
1	255464	A				G	50			G	42			A	50			A	50			G	50			A	16	G	16	A	50			A	49
1	255851	C	PVX_087880	hypothetical protein, conserved	A1510	C	50			C	50			C	50			A	50			C	50			C	50			C	50			C	50
1	255899	G	PVX_087880	hypothetical protein, conserved	Y1494	A	50			G	48			G	50			G	50			G	50			G	47			G	50			G	50
1	256194	C	PVX_087880	hypothetical protein, conserved	G1396V	C	50			C	39			C	50			C	49			A	49			C	22			C	50			C	49
1	256406	A	PVX_087880	hypothetical protein, conserved	F1325	A	50			A	25			G	48			G	49			G	50			G	13			G	37			G	50
1	257386	A	PVX_087880	hypothetical protein, conserved	F999L	A	50			A	49			A	50			A	50			G	50			A	21			A	50			A	49
1	258761	C	PVX_087880	hypothetical protein, conserved	E540	C	49			T	25			C	50			T	50			C	50			T	10	C	9	C	46			C	50
1	259117	T	PVX_087880	hypothetical protein, conserved	S422R	T	50			T	39			T	50			G	50			T	50			T	13	G	12	G	48			G	50
1	259359	T	PVX_087880	hypothetical protein, conserved	N341S	T	49			T	38			T	50			C	50			T	50			T	31			T	40			T	50
1	260087	C				C	50			C	46			C	50			C	50			C	50			C	37			C	50			C	50
1	260466	C				C	50			C	28			C	50			C	50			T	50			C	25			C	48			C	50
1	260564	C				C	50			C	37			C	50			C	50			C	50			C	23			C	50			C	50
1	260675	G				G	44			G	35			G	50			G	50			C	50			G	48			G	50			G	50
1	260908	G				A	50			A	28			A	50			A	50			A	50			A	50			A	50			A	50
1	261053	A				G	50			G	33			G	50			G	50			G	50			G	32			G	50			G	50
1	261309	A				A	50			A	24			G	48			A	50			A	50			A	17			A	50			A	50
1	261769	T				T	50			T	30			G	50			G	50			T	50			T	31			T	50			T	50
1	262015	A				C	50			C	50			C	49			C	50			C	50			C	32	A	18	A	50			A	50
1	262296	A				G	50			A	48			A	49			A	50			A	50			A	42			A	50			A	50
1	262341	C				C	50			C	49			C	49			C	50			C	50			C	22	T	17	T	50			T	49
1	262456	G				G	50			G	50			A	49			A	50			A	50			G	18	A	14	A	50			A	49
1	263340	T				T	50			T	50			T	49			C	48			T	50			C	50			C	50			C	50
1	264959	T	PVX_087885	rhoptry associated membrane antigen, putative	G299	C	50			C	49			C	49			C	50			C	49			C	50			C	50			C	50
1	265081	C	PVX_087885	rhoptry associated membrane antigen, putative	T340I	C	50			C	49			C	49			C	50			C	50			C	27	T	23	T	50			T	50
1	265267	G	PVX_087885	rhoptry associated membrane antigen, putative	G402D	G	50			G	50			G	50			G	50			G	50			G	28	A	22	A	50			A	50
1	265280	C	PVX_087885	rhoptry associated membrane antigen, putative	S406	C	50			C	38			T	48			T	49			C	50			C	50			C	50			C	50
1	265452	C				T	50			T	50			T	39			T	17			T	16			C	50			C	50			C	50
1	266083	C	PVX_087885	rhoptry associated membrane antigen, putative	N599K	C	49			A	50			C	49			A	50			C	50			C	49			C	49			C	50
1	266087	G				G	50			G	48			G	50			G	50			G	50			G	50			G	50			G	50
1	266188	C	PVX_087885	rhoptry associated membrane antigen, putative	N634	C	50			C	50			C	50			C	50			C	50			T	27	C	23	C	50			C	50
1	266272	A	PVX_087885	rhoptry associated membrane antigen, putative	K662	A	50			G	50			A	50			A	50			A	50			A	50			A	50			A	50
1	266277	A	PVX_087885	rhoptry associated membrane antigen, putative	H664R	A	50			A	43			G	50			G	50			A	50			A	49			A	50			A	49
1	266318	A				A	50			A	39			A	49			A	50			A	50			A	25	G	25	G	50			G	49
1	266322	A				A	50			A	38			A	50			A	50			G	49			A	49			A	50			A	50
1	266622	C				A	49			C	49			C	50			C	50			C	50			C	35			C	50			C	50
1	267265	C				C	50			C	43			C	50			C	50			C	50			C	34			C	50			C	50
1	267421	T				T	50			T	33			T	50			A	50			T	50			T	25			T	50			T	49
1	267827	C				C	50			C	39			C	50			.	0			C	50			C	19	T	17	C	49			C	49
1	268265	T	PVX_087890	hypothetical protein	I38N	T	50			T	22			A	46			A	49			T	50			T	22	A	22	T	50			T	50
1	268647	G				G	50			G	50			G	50			G	50			G	50			G	9			G	41			G	50
1	268754	T				C	50			T	40			T	47			T	49			C	50			T	8			T	17			T	25
1	268970	G				C	50			C	39			C	39			C	50			C	50			C	3			.	0			.	0
1	269712	T	PVX_087895	AAA family ATPase, putative	Y237	T	50			C	20			T	50			T	49			T	50			T	17			T	30			T	36
1	270002	C				C	50			C	39			C	50			C	50			C	50			C	11			C	28			C	46
1	271156	G				G	50			A	40			A	39			G	50			G	50			A	3			A	6			A	10
1	272263	G				G	50			G	30			G	43			G	50			C	50			G	9			G	21			G	34
1	272588	G				G	49			G	28			G	49			G	50			G	50			G	6	A	4	A	33			A	30
1	272767	G				G	50			G	39			G	50			T	50			G	50			G	17			G	50			G	50
1	272841	T				C	50			C	29			C	48			C	50			C	50			C	26			C	48			C	50
1	273383	A	PVX_087900	hypothetical protein, conserved	S25R	A	50			C	31			A	50			A	49			A	50			A	9			A	13			A	19
1	273416	G	PVX_087900	hypothetical protein, conserved	G36C	G	50			T	36			G	45			G	50			G	50			G	11			G	14			G	24
1	274378	A	PVX_087900	hypothetical protein, conserved	R356	A	50			A	46			A	50			A	49			A	50			A	16	G	13	G	50			G	50
1	274494	G	PVX_087900	hypothetical protein, conserved	R395H	A	50			G	40			G	50			A	50			A	50			G	9			G	16			G	34
1	274774	G	PVX_087900	hypothetical protein, conserved	T405	G	50			G	48			G	45			G	49			G	50			A	15			A	29			A	47
1	275579	A	PVX_087900	hypothetical protein, conserved	T674A	G	50			A	50			G	50			G	50			A	50			G	24			G	50			G	50
1	275763	C	PVX_087900	hypothetical protein, conserved	T735R	G	50			G	44			C	50			C	50			C	50			C	18			C	47			C	50
1	276075	T				T	50			T	36			T	50			T	50			T	50			T	14			T	31			T	47
1	276714	A	PVX_087900	hypothetical protein, conserved	N1052T	A	50			A	41			C	50			C	50			C	50			A	35			A	50			A	50
1	276748	C	PVX_087900	hypothetical protein, conserved	P1063	C	50			C	36			C	50			C	50			G	49			C	25	G	17	G	50			G	50
1	276901	C	PVX_087900	hypothetical protein, conserved	I1114M	G	50			G	50			C	50			C	50			C	50			C	33			C	50			C	50
1	276944	C	PVX_087900	hypothetical protein, conserved	Q1129E	C	49			G	50			C	50			C	50			C	50			C	29			C	49			C	49
1	276946	G	PVX_087900	hypothetical protein, conserved	Q1129H	T	50			G	48			T	48			T	50			G	50			T	30			T	50			T	50
1	277107	A	PVX_087900	hypothetical protein, conserved	H1183R	A	50			A	47			G	50			A	50			A	50			A	28			A	50			A	50
1	277703	C				C	50			C	41			C	50			C	50			A	50			C	11			C	16			C	25
1	278336	T				C	50			C	30			C	50			T	50			C	50			C	20			C	49			C	50
1	278378	C				G	50			G	45			G	50			G	50			G	50			G	12			G	41			G	46
1	278529	G				G	50			G	31			G	50			G	50			A	50			G	11			G	36			G	49
1	278538	C				C	50			C	28			A	49			C	50			C	50			A	11			A	36			A	48
1	278586	G	PVX_087905	hypothetical protein, conserved	R11K	A	50			A	27			G	50			G	49			A	50			G	13			G	38			G	47
1	278636	G	PVX_087905	hypothetical protein, conserved	E28K	G	50			G	40			A	50			G	50			G	50			G	17			G	50			G	50
1	278730	C	PVX_087905	hypothetical protein, conserved	A59G	C	50			C	35			G	45			C	50			C	48			G	22			G	47			G	49
1	279334	T	PVX_087905	hypothetical protein, conserved	L260	T	50			T	33			C	50			C	50			C	50			C	11			C	27			C	50
1	280101	C				T	47			T	32			T	31			T	50			T	48			T	8			T	6			T	11
1	280177	C				C	49			C	32			C	48			C	50			C	50			C	12	G	5	G	13			G	31
1	280244	A				G	50			G	50			G	48			G	50			G	50			G	18			G	34			G	50
1	280576	G				G	50			G	50			G	50			G	50			A	50			G	15			G	47			G	49
1	280787	C				C	50			C	44			C	44			G	50			C	50			C	9			C	20			C	25
1	283732	A	PVX_087910	hypothetical protein, conserved	T160A	A	50			A	16			A	28			G	49			A	50			A	3			A	12			A	25
1	283902	C	PVX_087910	hypothetical protein, conserved	N216K	C	50			C	33			C	50			G	50			G	50			G	8			G	32			G	45
1	283983	T	PVX_087910	hypothetical protein, conserved	T243	C	49			T	30			T	46			T	50			T	50			T	7	C	3	T	37			T	38
1	284000	C	PVX_087910	hypothetical protein, conserved	A249V	C	50			C	32			C	50			C	50			T	49			T	12			T	37			T	38
1	284067	G	PVX_087910	hypothetical protein, conserved	K271N	C	49			C	21			G	40			G	50			C	49			C	17			C	42			C	48
1	284202	T	PVX_087910	hypothetical protein, conserved	S316	C	49			T	24			C	49			C	50			C	50			C	11	T	5	T	50			T	49
1	284544	A	PVX_087910	hypothetical protein, conserved	G430	G	49			G	45			G	49			G	50			G	49			G	33			G	50			G	50
1	285240	T	PVX_087910	hypothetical protein, conserved	S662	T	44			T	29			C	28			T	49			C	48			C	4			C	8			C	11
1	285741	C	PVX_087910	hypothetical protein, conserved	N829K	G	50			C	50			C	50			C	50			C	50			C	14			C	17			C	50
1	285972	A				A	50			A	50			A	50			A	50			A	50			A	22			A	49			A	50
1	286894	T				C	48			C	31			C	39			C	50			T	2			C	8			C	20			C	25
1	287068	T				T	50			A	50			T	46			T	50			T	50			T	25			T	41			T	50
1	287100	T				T	50			T	50			T	48			T	47			C	50			T	23			T	43			T	49
1	288081	G				A	50			G	32			G	50			G	50			G	50			G	4			G	9			G	14
1	288379	G	PVX_087915	hypothetical protein, conserved	G84S	G	50			G	30			A	49			A	49			G	50			A	14			A	27			A	31
1	288477	G	PVX_087915	hypothetical protein, conserved	L116	G	50			G	40			A	50			A	50			G	50			A	9	G	6	G	26			G	50
1	289338	C	PVX_087915	hypothetical protein, conserved	H403	C	50			T	49			C	50			C	50			C	50			C	3			C	13			C	31
1	291160	G				T	49			G	37			G	50			G	50			G	50			G	6			G	16			G	16
1	291317	G				T	50			G	50			G	50			G	50			G	50			G	9			G	15			G	29
1	291366	C				C	50			C	50			C	50			C	50			C	49			C	6			C	13			C	32
1	291931	T				T	50			G	50			G	50			G	50			G	50			T	7	G	5	T	19			T	30
1	292088	C				C	50			G	41			C	50			C	49			G	50			C	16			C	27			C	31
1	292368	A				A	50			A	48			A	50			T	50			A	50			A	50			A	50			A	50
1	292784	A				A	50			A	43			A	49			G	49			A	50			A	13			A	39			A	47
1	293153	C	PVX_087920	ribosomal protein S8e, putative	H72D	C	50			C	47			C	50			C	50			G	50			C	39			C	50			C	49
1	293894	C				T	50			C	50			T	50			C	50			C	50			T	20			T	46			T	49
1	294041	G				T	50			G	31			G	47			T	50			T	50			T	8	G	5	G	29			G	50
1	294479	C				C	49			C	25			C	46			T	49			T	50			C	11			C	16			C	34
1	294588	T				T	50			T	45			C	50			C	50			C	50			T	9			C	19			C	40
1	295336	G	PVX_087925	hypothetical protein, conserved	G53S	A	49			A	48			G	16			G	50			G	50			G	26			G	50			G	50
1	296361	C	PVX_087925	hypothetical protein, conserved	P394	C	50			T	50			C	50			C	50			T	49			C	40			C	49			C	49
1	296655	G	PVX_087925	hypothetical protein, conserved	V492	G	50			G	50			T	50			G	50			G	50			G	38			G	50			G	49
1	297008	C	PVX_087925	hypothetical protein, conserved	A610V	C	50			C	49			C	50			C	50			C	48			T	49			T	50			T	50
1	297019	C	PVX_087925	hypothetical protein, conserved	L614	C	50			C	47			T	50			T	50			C	49			C	49			C	50			C	50
1	297234	C	PVX_087925	hypothetical protein, conserved	H685	C	50			T	48			C	50			C	50			T	50			C	21			C	50			C	49
1	298026	C				C	50			C	44			A	50			C	49			C	49			C	23			C	49			C	50
1	298418	C				C	50			C	50			C	50			C	50			C	50			C	44			C	50			C	50
1	299217	A	PVX_087930	hypothetical protein	E52	G	50			G	48			G	50			G	49			G	50			G	46			G	50			G	50
1	299971	T				T	50			T	42			T	50			T	50			G	50			T	32			T	50			T	50
1	301994	G	PVX_087940	hypothetical protein, conserved	P683A	C	50			C	45			C	47			C	47			C	49			C	26			C	50			C	50
1	302340	G				G	50			G	50			G	50			G	50			G	50			G	50			G	49			G	50
1	302526	A	PVX_087940	hypothetical protein, conserved	S505	G	50			A	47			A	50			A	50			A	50			A	50			A	49			A	49
1	302572	G	PVX_087940	hypothetical protein, conserved	S490C	G	50			G	50			G	50			G	50			G	50			G	31	C	19	C	50			C	50
1	303280	T	PVX_087940	hypothetical protein, conserved	D254G	T	49			T	48			T	50			T	49			C	50			T	43			T	50			T	50
1	303934	C	PVX_087940	hypothetical protein, conserved	R36K	C	49			C	48			C	48			C	48			T	50			C	26			C	50			C	50
1	304175	T				T	50			T	49			T	50			T	50			A	50			T	29			T	48			T	50
1	304386	A				A	50			A	49			A	50			C	50			A	50			A	28			A	50			A	50
1	305380	G	PVX_087945	p53-related protein kinase, putative	V95L	G	50			G	48			G	50			G	49			C	50			G	50			G	50			G	50
1	306750	C				C	49			C	49			C	50			C	49			T	50			C	50			C	50			C	50
1	307451	G				G	50			G	43			G	48			G	50			A	48			G	17			G	23			G	50
1	307922	T				C	50			C	44			C	50			C	50			C	49			C	11			C	10			C	13
1	308506	C				C	49			C	34			C	48			T	48			C	49			C	13			C	21			C	37
1	308896	C				T	49			T	48			T	50			T	50			T	50			T	50			T	49			T	50
1	309035	G				G	50			G	50			G	50			G	50			G	50			G	50			G	50			G	50
1	309039	C				C	50			C	49			C	50			C	50			T	50			C	50			C	49			C	50
1	309593	C	PVX_087950	heat shock protein 86, putative	G83	T	48			T	49			T	48			T	50			T	50			C	24	T	24	C	50			C	50
1	309821	C	PVX_087950	heat shock protein 86, putative	T159	C	50			G	47			C	50			G	50			C	50			C	50			C	49			C	50
1	310083	A	PVX_087950	heat shock protein 86, putative	K247E	A	49			A	50			A	50			A	50			A	49			G	50			G	50			G	50
1	310152	A	PVX_087950	heat shock protein 86, putative	K270Q	A	50			C	49			C	50			C	50			A	50			C	29	A	21	C	50			C	48
1	310367	T	PVX_087950	heat shock protein 86, putative	D341	C	49			T	49			C	50			T	50			T	49			T	50			T	50			T	50
1	310380	C	PVX_087950	heat shock protein 86, putative	L346	C	50			T	50			C	50			C	50			C	50			C	50			C	50			C	50
1	310802	G				G	50			G	49			G	50			G	50			T	50			G	41			G	50			G	50
1	310808	G				T	47			T	27			G	43			G	48			G	50			T	24	G	15	G	50			G	50
1	311422	T				C	49			C	40			C	24			C	49			C	49			C	22			C	50			C	49
1	311852	C	PVX_087950	heat shock protein 86, putative	P618	C	50			G	49			G	50			C	50			C	50			G	50			G	50			G	49
1	312541	A				A	50			A	50			G	42			G	50			A	50			A	10			A	34			A	49
1	312965	C				C	49			C	49			C	28			C	50			G	49			C	25			C	46			C	50
1	313161	C				C	50			C	49			C	50			A	50			C	50			C	37			C	46			C	50
1	314343	C	PVX_087955	O1, putative	E668	T	50			C	48			T	47			C	50			T	49			C	45			C	49			C	50
1	315717	A	PVX_087955	O1, putative	N210K	A	49			C	49			C	50			A	49			C	50			A	49			A	50			A	50
1	316227	C	PVX_087955	O1, putative	L40	C	50			T	43			C	50			C	49			C	50			C	45			C	50			C	50
1	316517	A				A	50			A	48			A	49			A	49			G	50			A	24			A	50			A	50
1	316577	C				T	50			C	44			C	45			C	50			C	50			C	36			C	50			C	50
1	317453	G				G	50			G	43			A	50			A	49			A	50			A	9			A	24			A	27
1	317633	T				A	50			T	50			T	50			T	49			T	50			T	26			T	50			T	49
1	318934	G				G	50			G	50			G	50			G	49			G	50			G	26	A	24	A	50			A	50
1	319460	A				A	50			C	49			C	50			A	49			A	50			A	45			A	50			A	50
1	320565	G				G	49			G	47			G	50			G	50			G	49			A	29			A	50			A	50
1	321318	G				G	50			G	29			G	50			C	50			G	50			G	27			G	21			G	49
1	321552	C				C	50			C	40			C	50			C	50			C	50			T	40			T	50			T	50
1	321970	G				G	49			A	50			A	48			A	50			G	50			G	50			G	50			G	50
1	322742	C				C	50			C	43			C	50			C	49			C	49			T	11			T	25			T	50
1	322781	G				G	50			G	37			G	46			T	50			G	50			G	12			G	25			G	38
1	322967	C				C	50			C	48			C	49			C	50			C	50			T	17			T	36			T	50
1	323546	C				C	50			C	50			C	42			C	50			T	50			T	4			T	15			T	19
1	323744	G				G	50			A	28			G	40			G	50			G	50			G	6			G	18			G	19
1	324019	G				G	50			T	48			G	38			G	50			G	50			G	6			G	10			G	19
1	324257	G				G	50			G	49			T	40			G	48			T	50			T	12			T	17			T	25
1	324420	C	PVX_087970	cloroquine resistance associated protein Cg4, putative	L47	C	50			C	45			C	50			T	46			C	49			C	16			C	40			C	50
1	324761	C	PVX_087970	cloroquine resistance associated protein Cg4, putative	A160	C	50			C	50			G	49			G	50			G	50			C	50			C	50			C	50
1	324881	T	PVX_087970	cloroquine resistance associated protein Cg4, putative	F200	T	50			T	50			T	48			C	50			C	50			C	50			C	50			C	50
1	326527	C	PVX_087970	cloroquine resistance associated protein Cg4, putative	A749V	C	50			C	50			C	50			C	50			T	49			T	30	C	19	C	50			C	50
1	326841	C	PVX_087970	cloroquine resistance associated protein Cg4, putative	H854N	A	50			A	50			A	50			A	50			A	50			A	50			A	50			A	50
1	327790	C				C	50			C	50			C	50			C	50			C	50			C	28			C	50			C	50
1	327921	C	PVX_087975	cloroquine resistance associated protein Cg3, putative	R155	C	49			C	49			C	49			T	49			C	49			C	36			C	50			C	50
1	328629	C				C	50			C	50			C	50			C	50			G	50			C	22			C	50			C	50
1	328920	A				G	50			G	46			G	50			A	50			A	50			A	24			A	50			A	50
1	329716	C				C	50			C	50			G	50			C	50			C	50			C	50			C	50			C	49
1	329778	C				C	50			C	49			C	50			C	50			C	50			C	27	G	19	G	50			G	50
1	329841	C				G	50			G	49			G	50			G	50			G	50			G	47			G	50			G	50
1	329933	A				A	50			A	46			A	50			A	50			A	50			A	21	C	14	C	50			C	50
1	330262	T				C	48			C	24	T	23	C	41	T	9	C	50			C	48			C	48			C	50			C	50
1	330755	G				A	50			G	49			G	42			G	49			G	50			G	16			G	42			G	49
1	331151	T				C	50			C	49			C	49			C	50			C	50			C	50			C	50			C	50
1	331544	T				C	50			T	47			T	50			T	50			T	50			T	50			T	50			T	50
1	331571	G				G	50			G	50			G	41			A	50			G	50			G	50			G	50			G	50
1	332453	T				C	50			C	50			C	50			C	49			C	50			C	49			C	49			C	50
1	332874	A				C	50			C	47			C	50			C	50			C	50			C	50			C	50			C	50
1	333391	G				A	50			A	27			G	50			A	50			G	50			A	49			A	45			A	50
1	333518	A				A	50			G	50			G	38			G	49			A	50			G	50			G	50			G	50
1	333544	T				T	50			C	50			C	50			C	50			T	50			C	50			C	50			C	50
1	333689	C	PVX_087980	chloroquine resistance transporter, putative	D328	C	50			C	47			C	50			C	50			T	50			C	50			C	50			C	50
1	333837	A				A	50			A	42			A	50			A	50			G	49			A	49			A	50			A	49
1	333898	C	PVX_087980	chloroquine resistance transporter, putative	F339	T	50			C	49			C	47			C	50			C	49			C	50			C	49			C	50
1	334971	C				T	50			C	50			C	33	T	17	C	30	T	20	T	26	C	24	C	20			C	46			C	50
1	335103	T				T	50			.	0			C	20			T	50			T	50			T	12			T	24			T	41
1	335772	A				A	50			A	31			A	42			G	50			A	50			A	15			A	27			A	47
1	335870	C				A	50			C	18			C	32			C	50			C	50			C	4			C	20			C	32
1	336697	G				G	50			C	26			.	0			G	50			G	50			G	12			G	50			G	50
1	338230	C	PVX_087985	cloroquine resistance associated protein cg1, putative	I296	T	50			C	50			T	50			T	50			T	50			T	49			T	50			T	48
1	340872	G				G	50			T	50			G	50			G	50			G	50			G	35			G	50			G	50
1	341137	A				G	50			G	50			G	49			G	50			G	50			G	50			G	50			G	50
1	341845	C	PVX_087990	glutaredoxin domain containing protein	G135V	C	50			C	50			C	50			C	50			C	50			C	29	A	15	A	50			A	49
1	342219	C				C	50			G	48			G	48			C	50			C	49			C	19			C	49			C	50
1	342317	C				C	50			T	29			T	44			C	50			C	49			C	18			C	41			C	50
1	342570	A				A	50			A	29			A	50			A	50			A	50			A	9			A	35			A	42
1	342913	A	PVX_087995	cloroquine resistance associated protein Cg2, putative	I2351T	A	50			G	43			A	50			A	50			A	50			A	10			A	47			A	50
1	343001	C	PVX_087995	cloroquine resistance associated protein Cg2, putative	A2322T	C	50			C	30			C	49			T	49			C	50			C	14			C	23			C	49
1	343074	G	PVX_087995	cloroquine resistance associated protein Cg2, putative	T2297	G	50			T	32			G	38			G	50			G	50			T	8	G	7	G	41			G	50
1	343109	T	PVX_087995	cloroquine resistance associated protein Cg2, putative	T2286A	C	49			C	50			C	38			C	50			C	50			C	21			C	50			C	50
1	343434	G	PVX_087995	cloroquine resistance associated protein Cg2, putative	L2177	G	50			G	47			G	50			T	50			G	49			G	22			G	50			G	50
1	343827	G	PVX_087995	cloroquine resistance associated protein Cg2, putative	N2046K	G	50			G	31			T	50			G	49			G	50			G	18			G	42			G	49
1	344889	A	PVX_087995	cloroquine resistance associated protein Cg2, putative	H1692	G	50			G	25			G	50			G	50			G	50			G	7			G	31			G	50
1	345707	C	PVX_087995	cloroquine resistance associated protein Cg2, putative	D1420N	C	49			C	33			C	50			C	50			T	50			C	4			C	9			C	25
1	346062	T				T	50			T	35			T	50			T	50			T	50			T	10			T	34			T	44
1	346099	G	PVX_087995	cloroquine resistance associated protein Cg2, putative	T1289M	A	50			G	31			G	43			G	50			A	50			A	8	G	6	A	34			A	47
1	346467	C	PVX_087995	cloroquine resistance associated protein Cg2, putative	R1166	A	50			A	35			C	50			C	50			C	50			C	7			C	19			C	19
1	347097	G	PVX_087995	cloroquine resistance associated protein Cg2, putative	T956	T	50			T	27			T	48			G	50			G	50			G	12			G	32			G	36
1	347360	C	PVX_087995	cloroquine resistance associated protein Cg2, putative	A869T	T	43			T	15			C	35			C	50			T	45			C	3			T	7			T	11
1	347622	A	PVX_087995	cloroquine resistance associated protein Cg2, putative	S781	A	50			A	30			C	50			C	50			A	50			C	10			C	12			C	37
1	348438	T	PVX_087995	cloroquine resistance associated protein Cg2, putative	P509	A	50			T	28			A	49			A	50			T	50			T	16			T	17			T	32
1	349509	A	PVX_087995	cloroquine resistance associated protein Cg2, putative	D152	A	50			A	24			A	50			A	50			G	50			A	7			A	11			A	23
1	350092	C				C	50			C	38			A	49			A	49			A	50			.	0			A	2			A	5
1	350146	C				G	50			G	32			G	37			G	50			G	50			.	0			G	2			G	7
1	350227	G				A	50			G	29			G	49			G	50			G	50			G	1			G	4			G	7
1	350311	G				T	49			T	20			G	48			G	49			T	47			G	2			G	10			G	10
1	351339	A	PVX_088000	cloroquine resistance asscociatd protein Cg7, putative	F1153L	A	50			A	26			A	49			C	50			A	50			C	1			C	2			C	7
1	351430	T	PVX_088000	cloroquine resistance asscociatd protein Cg7, putative	E1123A	G	50			T	20			G	35			G	49			G	49			G	1			.	0			G	4
1	352312	G	PVX_088000	cloroquine resistance asscociatd protein Cg7, putative	A829V	G	50			G	10			A	49			A	50			A	50			A	2			A	6			A	12
1	352422	T	PVX_088000	cloroquine resistance asscociatd protein Cg7, putative	E792	T	50			T	29			C	50			C	50			T	50			C	5			C	17			C	26
1	352528	A	PVX_088000	cloroquine resistance asscociatd protein Cg7, putative	V757A	A	50			A	38			A	49			G	50			G	50			G	11			G	24			G	50
1	352610	T	PVX_088000	cloroquine resistance asscociatd protein Cg7, putative	K730E	C	50			T	22			C	49			C	50			C	50			C	15			C	18			C	44
1	353523	C	PVX_088000	cloroquine resistance asscociatd protein Cg7, putative	G459	C	50			C	37			G	50			C	48			G	50			C	11			C	29			C	50
1	354017	T				T	50			T	44			T	50			T	50			T	50			T	18			T	11			T	25
1	354444	C	PVX_088000	cloroquine resistance asscociatd protein Cg7, putative	L152	C	50			C	28			C	50			C	50			C	50			T	4	C	3	T	20			T	32
1	354812	C	PVX_088000	cloroquine resistance asscociatd protein Cg7, putative	D30N	C	49			C	26			T	49			C	50			C	50			C	7			C	21			C	50
1	355189	C				C	50			C	22			C	49			C	50			C	49			A	10			A	34			A	46
1	355432	T				T	50			T	49			C	49			C	50			C	50			C	21			C	50			C	50
1	355481	C				C	50			C	31			C	50			C	50			C	50			C	14			C	20			C	33
1	355905	G				G	50			G	50			G	50			G	50			G	50			G	7			G	21			G	33
1	357509	C				C	50			C	50			C	50			C	49			A	50			C	34			C	50			C	50
1	358672	C				C	50			C	47			C	49			C	50			C	50			T	19	C	14	T	50			T	49
1	358680	C				C	50			C	40			C	50			A	50			C	50			C	28			C	50			C	50
1	358827	C				C	50			T	49			C	49			C	50			C	50			C	45			C	49			C	50
1	359228	T				T	50			T	49			T	50			T	50			T	49			C	7			C	17			C	31
1	359568	T				T	50			T	50			T	50			T	50			T	50			T	30			T	50			T	50
1	359709	A				A	50			A	50			A	50			G	50			A	50			A	15			A	29			A	50
1	360428	T				T	50			T	35			T	50			T	50			T	50			T	32			T	50			T	50
1	360795	G				C	50			G	35			G	50			C	50			C	49			C	8			C	14			C	31
1	361284	T				C	50			C	35			C	50			T	50			T	50			C	10			C	21			C	21
1	361670	C				C	50			C	33			C	50			C	50			T	50			C	30			C	44			C	49
1	361854	T				T	50			T	17			T	50			T	50			T	50			G	33			G	50			G	50
1	362033	G				G	50			G	25			G	49			G	50			T	50			G	22			G	35			G	49
1	362467	T				T	49			T	33			T	50			C	50			T	50			T	13			T	30			T	32
1	363136	G				G	50			G	44			G	50			G	50			G	50			G	28			G	50			G	50
1	363621	C	PVX_088010	PST-A protein	S496T	C	50			G	22			G	50			C	50			G	50			G	8	C	7	C	32			C	40
1	363821	C	PVX_088010	PST-A protein	G429	G	50			G	23			C	49			C	50			C	50			G	12			G	30			G	50
1	363893	A	PVX_088010	PST-A protein	Y405	A	50			A	13			A	50			A	50			G	50			A	9			A	26			A	35
1	365332	C				G	50			G	8			G	38			G	50			G	50			G	6			G	11			G	6
1	365828	T				T	50			T	28			T	45			T	50			C	49			T	15			T	32			T	50
1	365974	A				G	49			A	20			G	46			A	50			A	50			G	17			G	46			G	49
1	366446	C				C	50			C	30			C	49			A	49			A	50			C	20	A	10	C	50			C	50
1	366669	C				A	48			C	24			C	49			C	50			C	50			C	26			C	50			C	50
1	367400	A	PVX_088015	PST-A protein	V186A	A	50			A	33			A	50			G	50			A	49			A	23			A	48			A	49
1	367599	T	PVX_088015	PST-A protein	I145L	T	50			T	34			A	49			A	50			A	50			A	35			A	49			A	50
1	367710	G	PVX_088015	PST-A protein	L108	G	50			G	39			G	49			G	50			G	50			G	21	A	14	A	50			A	49
1	367924	T	PVX_088015	PST-A protein	L36	T	50			T	35			T	49			T	50			T	50			C	20			C	48			C	50
1	368277	A				C	49			A	30			A	50			A	50			A	50			A	28			A	50			A	50
1	368659	C				C	50			C	15			C	44			T	48			C	50			C	30			C	50			C	49
1	368683	A				A	50			A	17			G	47			G	49			G	49			G	30			G	50			G	50
1	368847	C				A	39			C	6			A	22			A	41			C	33	A	14	A	6			A	12			A	18	C	3
1	369032	T				A	50			T	20			T	50			A	50			A	50			A	15			A	27			A	34
1	369107	G				G	50			G	27			G	43			G	50			G	50			G	11	T	6	T	32			T	42
1	369470	C				C	50			C	38			C	50			C	50			C	50			C	13	T	8	T	33			T	50
1	369782	G				G	50			G	19			G	49			G	50			A	50			G	15			G	22			G	50
1	370005	A				C	50			C	19			A	50			C	50			A	50			C	6	A	5	A	14			A	13
1	370255	G				G	50			G	21			G	50			G	50			A	50			G	12			G	22			G	38
1	370652	C				C	50			C	24			C	50			T	50			T	49			T	18			T	50			T	50
1	370867	T				T	49			T	20			T	49			T	49			C	50			T	18			T	42			T	50
1	371512	C	PVX_088025	hypothetical protein, conserved	L857F	C	50			C	19			C	50			A	49			C	50			C	20			C	50			C	50
1	372558	A				A	48			A	41			A	46			A	48			A	46			G	6			G	23	A	5	G	47
1	372773	C				C	50			C	50			T	48			C	50			T	50			T	20			T	43			T	50
1	372948	G	PVX_088025	hypothetical protein, conserved	L570	G	50			C	45			C	49			C	50			C	50			C	32			C	50			C	50
1	373122	C	PVX_088025	hypothetical protein, conserved	R512	T	50			C	31			C	50			C	50			C	50			C	29			C	50			C	50
1	373152	G	PVX_088025	hypothetical protein, conserved	S502R	G	50			T	30			G	49			G	50			G	50			G	33			G	50			G	50
1	373251	G	PVX_088025	hypothetical protein, conserved	S469	G	50			G	50			C	50			C	50			C	50			C	18	G	14	G	50			G	50
1	373593	G	PVX_088025	hypothetical protein, conserved	T355	G	50			C	49			G	49			G	50			G	50			G	8	C	5	C	37			C	50
1	373646	T	PVX_088025	hypothetical protein, conserved	N338D	T	46			T	45			T	50			T	50			T	50			T	16	C	6	C	42			C	50
1	373915	A	PVX_088025	hypothetical protein, conserved	V248A	G	49			G	49			G	22			G	50			G	49			G	13			G	29			G	49
1	374048	A	PVX_088025	hypothetical protein, conserved	S204A	A	48			C	23			C	50			C	50			C	50			A	7			A	8			A	17
1	374168	G	PVX_088025	hypothetical protein, conserved	R164	G	50			T	42			G	50			T	49			T	49			T	4			T	8			T	19
1	374387	C	PVX_088025	hypothetical protein, conserved	G91R	C	49			C	26			C	49			C	50			T	50			C	11			C	29			C	50
1	374698	C				T	49			T	15			T	49			T	50			T	49			T	12			T	26			T	36
1	374888	A				A	50			A	31			C	50			C	50			A	50			A	6			A	24			A	39
1	375421	T	PVX_088030	hypothetical protein, conserved	N1143S	T	49			T	27			T	50			T	50			C	50			T	8			T	25			T	50
1	377031	C	PVX_088030	hypothetical protein, conserved	L606	C	50			C	29			C	50			C	50			T	50			C	27			C	49			C	50
1	377424	T	PVX_088030	hypothetical protein, conserved	Q475H	A	48			T	19			A	34			T	29	A	20	A	44			A	2			A	18			A	23
1	377599	C	PVX_088030	hypothetical protein, conserved	G417E	T	50			C	18			T	49			T	50			T	50			T	6			T	7			T	19
1	377783	C	PVX_088030	hypothetical protein, conserved	D356N	C	50			C	22			C	50			T	50			C	50			C	10			C	12			C	26
1	378111	G				G	50			G	34			G	50			G	50			G	50			G	19			G	31			G	50
1	378262	T	PVX_088030	hypothetical protein, conserved	E196G	T	50			C	24			C	49			T	50			C	49			C	13			C	31			C	41
1	378615	T	PVX_088030	hypothetical protein, conserved	K78N	T	50			T	16			T	50			T	50			T	50			T	5	A	3	A	22			A	22
1	378645	C	PVX_088030	hypothetical protein, conserved	A68	C	50			C	11			C	49			C	50			T	50			C	7			C	21			C	20
1	378672	G	PVX_088030	hypothetical protein, conserved	L59	G	50			G	20			G	50			G	50			G	50			A	3	G	2	A	22			A	29
1	378735	T	PVX_088030	hypothetical protein, conserved	G38	T	50			G	18			T	50			T	50			T	50			G	5			G	17			G	37
1	379293	G				G	50			G	20			C	50			G	50			G	50			G	6	C	5	C	17			C	37
1	379337	C				C	49			A	23			C	50			C	50			C	49			C	10			C	13			C	36
1	379389	C				C	50			C	13			C	50			T	50			C	49			C	14			C	7			C	27
1	379392	C				C	50			G	15			G	50			C	50			C	50			G	13			G	8			G	26
1	379433	C				G	50			G	20			G	50			C	50			C	50			G	11			G	13			G	25
1	379441	G				G	50			C	22			C	50			C	50			C	50			C	10			C	13			C	23
1	379504	G				C	50			G	19			G	47			G	50			C	50			G	5			G	19			G	20
1	379783	C				C	50			C	14			C	50			C	50			A	50			C	1			C	5			C	10
1	380046	C				A	50			A	18			A	39			A	49			A	50			A	8			A	13			A	22
1	380320	A				A	50			A	29			T	50			T	50			A	50			T	3			T	11			T	11
1	380631	T				T	50			T	12			T	50			T	50			T	50			T	5			T	11			T	30
1	381067	G				G	50			G	20			G	50			C	50			C	50			G	9			G	13			G	18
1	381332	G				G	50			G	28			G	50			G	50			G	50			G	20			G	37			G	37
1	381651	A	PVX_088035	hypothetical protein, conserved	V3014D	T	50			T	17			T	50			T	50			T	50			T	12			T	14			T	30
1	381733	A	PVX_088035	hypothetical protein, conserved	S2987P	G	37	A	11	G	20			G	28	A	21	A	46			A	50			G	24			A	12	G	12	G	29
1	382047	C	PVX_088035	hypothetical protein, conserved	R2882T	C	50			C	17			C	49			G	49			C	50			G	5			G	12			G	15
1	382133	G	PVX_088035	hypothetical protein, conserved	R2853	G	49			G	17			G	50			T	50			G	50			T	3			T	13			T	16
1	382917	T	PVX_088035	hypothetical protein, conserved	N2592S	C	50			T	41			T	50			T	48			T	50			T	9			T	27			T	43
1	383101	G				G	50			G	22			G	49			G	50			G	50			G	12			G	18			G	44
1	384068	A	PVX_088035	hypothetical protein, conserved	T2208	A	50			T	23			T	50			A	50			A	50			A	4			A	11			A	18
1	384813	T	PVX_088035	hypothetical protein, conserved	Y1960C	C	49			C	9			C	25			C	49			C	50			C	1			C	9			C	6
1	384877	C	PVX_088035	hypothetical protein, conserved	A1939T	T	49			C	17			C	40			C	50			C	50			C	3			C	6			C	10
1	385982	G	PVX_088035	hypothetical protein, conserved	L1570	G	50			G	23			G	50			G	50			G	50			A	3			A	20			A	20
1	386174	C	PVX_088035	hypothetical protein, conserved	K1506	C	50			T	21			T	50			C	49			C	50			C	9			C	14			C	29
1	387633	G	PVX_088035	hypothetical protein, conserved	L1173	G	50			G	24			G	47			G	50			A	50			G	2			G	5			G	12
1	388367	C	PVX_088035	hypothetical protein, conserved	V1027F	C	50			C	20			C	50			C	50			C	49			A	3			A	16			A	21
1	388566	T	PVX_088035	hypothetical protein, conserved	I960M	T	50			T	18			C	50			C	50			T	50			T	2			T	10			T	10
1	389116	C	PVX_088035	hypothetical protein, conserved	L841	C	50			C	20			C	47			C	50			T	50			.	0			C	5			C	10
1	389522	C	PVX_088035	hypothetical protein, conserved	R706K	C	50			C	32			C	50			C	50			C	50			T	6			T	17			T	32
1	389635	C	PVX_088035	hypothetical protein, conserved	Q668H	C	50			C	27			G	49			C	50			C	49			C	6			C	13			C	18
1	390347	A				A	50			A	9			A	50			A	50			A	50			A	3			A	6			A	12
1	390875	C	PVX_088035	hypothetical protein, conserved	R255K	C	50			C	18			C	33			T	50			C	50			C	3			C	1			C	5
1	391025	A	PVX_088035	hypothetical protein, conserved	V205A	G	50			G	7			A	33			G	50			G	48			A	2			.	0			A	5
1	391313	A	PVX_088035	hypothetical protein, conserved	V109G	C	50			A	11			C	41			C	50			C	50			C	2			C	3			C	8
1	391791	G				G	50			G	7			G	31			C	50			G	50			G	2			G	3			G	6
1	391963	G				A	50			G	10			G	50			G	50			G	50			G	2			G	8			G	10
1	391984	C				C	50			C	9			C	44			C	50			G	50			C	1			C	9			C	8
1	392583	G				G	50			G	8			G	37			G	50			A	50			G	2			G	5			G	9
1	392651	T				C	50			C	6			C	34			C	50			C	50			C	3			C	7			C	13
1	393185	A	PVX_088040	hypothetical protein, conserved	Q26	G	50			G	9			G	36			G	49			G	50			G	1			G	2			G	1
1	393357	G	PVX_088040	hypothetical protein, conserved	A84S	T	50			G	9			G	30			G	50			G	50			.	0			G	1			G	6
1	393776	A	PVX_088040	hypothetical protein, conserved	G223	A	49			A	10			A	30			A	50			G	49			G	3			A	2			A	4
1	394010	T	PVX_088040	hypothetical protein, conserved	F301	T	50			T	6			T	42			C	50			T	50			T	2			T	5			T	6
1	394298	C	PVX_088040	hypothetical protein, conserved	L397	C	50			C	7			C	31			A	50			C	49			C	10			C	14			C	29
1	395636	T				A	50			T	19			A	30			T	49			A	50			A	7			A	3			A	22
1	395969	T				T	50			G	15			G	30			G	50			G	50			G	6			G	17			G	19
1	396749	C				C	50			C	12			C	24			C	50			T	50			C	2			C	7			C	8
1	397172	C	PVX_088045	hypothetical protein, conserved	H139Y	T	50			C	9			C	18			C	50			C	50			C	3			C	3			C	5
1	397583	A				A	50			A	20			A	25			A	50			A	50			A	1			A	12			A	14
1	397652	G	PVX_088045	hypothetical protein, conserved	A299T	G	50			G	13			G	31			G	50			A	50			G	3			G	13			G	15
1	398534	T	PVX_088045	hypothetical protein, conserved	Y593H	C	50			C	19			C	22			C	50			C	50			C	4			C	13			C	17
1	399053	G	PVX_088045	hypothetical protein, conserved	G766R	G	49			G	32			G	37			G	50			A	49			G	11			G	27			G	41
1	399153	A	PVX_088045	hypothetical protein, conserved	Y799C	G	50			G	21			G	26			G	50			G	50			G	6			G	19			G	36
1	399283	A	PVX_088045	hypothetical protein, conserved	I842M	G	50			G	28			G	27			G	50			G	50			G	10			G	35			G	32
1	399367	A	PVX_088045	hypothetical protein, conserved	G870	G	50			G	26			G	22			G	50			G	50			G	7			G	31			G	46
1	399400	T	PVX_088045	hypothetical protein, conserved	G881	T	47			T	25			T	35			T	50			A	49			T	8			T	27			T	44
1	399653	G	PVX_088045	hypothetical protein, conserved	A966T	G	50			A	22			G	26			G	50			G	50			G	9			G	9			G	36
1	399916	G	PVX_088045	hypothetical protein, conserved	L1053	A	50			G	17			G	42			G	50			G	50			G	21			G	18			G	44
1	400002	A	PVX_088045	hypothetical protein, conserved	E1082A	C	50			A	21			A	31			A	49			A	50			A	15			A	28			A	45
1	400244	C	PVX_088045	hypothetical protein, conserved	R1163	A	50			A	5			C	34			C	49			A	50			C	3			C	9	A	7	C	16	A	9
1	400376	C	PVX_088045	hypothetical protein, conserved	Q1207E	C	50			C	27			G	50			G	50			G	50			G	5			G	17			G	15
1	400526	G	PVX_088045	hypothetical protein, conserved	E1257K	A	49			A	24			A	50			A	50			A	50			A	12			A	24			A	31
1	401278	T	PVX_088045	hypothetical protein, conserved	C1507	C	49			C	46			C	50			C	50			T	50			C	5	T	3	C	25			C	40
1	401797	C	PVX_088045	hypothetical protein, conserved	R1680	T	50			T	35			T	45			C	50			C	50			C	8			C	7			C	19
1	402033	T	PVX_088045	hypothetical protein, conserved	V1759G	G	50			G	33			G	34			G	50			G	50			G	8			G	17			G	17
1	402507	T				G	50			G	22			G	49			T	50			T	49			T	6	G	2	T	15			T	22
1	403007	T				T	31	C	19	T	46			T	45			T	49			C	30	T	18	C	12	T	10	T	25			T	41
1	403904	A				T	48			A	50			A	49			A	50			A	48			A	6			A	14			A	17
1	404192	G				G	49			G	50			A	49			G	50			G	50			G	6			G	10			G	23
1	404269	C				C	48	T	1	T	28	C	17	T	44			T	30	C	20	C	49			T	6			T	9			T	16
1	404615	G				G	50			G	49			G	50			G	50			G	50			G	9			G	7			G	26
1	404734	C				C	50			C	50			C	50			C	50			C	50			C	13			C	32			C	41
1	404804	T	PVX_088055	DNA repair protein, putative	Y24H	T	50			T	48			T	50			C	50			T	50			T	16			T	31			T	47
1	405289	C	PVX_088055	DNA repair protein, putative	N185	C	30	T	20	C	50			C	46			C	37	T	13	C	45	T	5	C	10	T	5	T	48			T	48
1	405413	G	PVX_088055	DNA repair protein, putative	D227N	G	49			G	50			G	50			A	50			G	50			G	18			G	47			G	50
1	406096	A				A	50			A	49			G	50			A	49			A	50			A	18			A	41			A	50
1	406253	C				C	50			C	50			C	50			C	50			T	50			C	4			C	6			C	20
1	406439	G				G	49			G	48			G	48			G	50			G	50			G	12	A	9	A	26			A	42
1	407355	C				C	50			C	49			C	50			C	50			C	50			G	31			G	50			G	50
1	407586	G	PVX_088060	hypothetical protein, conserved	V60	G	50			G	49			A	50			A	50			G	50			G	26	A	24	A	50			A	50
1	407642	C	PVX_088060	hypothetical protein, conserved	A42T	C	50			C	49			C	50			T	48			C	50			C	49			C	50			C	50
1	407706	C	PVX_088060	hypothetical protein, conserved	L20	C	50			C	49			C	50			C	50			G	48			C	49			C	50			C	49
1	408068	C				C	50			T	49			C	50			C	50			C	49			C	50			C	50			C	50
1	408167	C				C	47			C	49			T	50			T	50			T	50			T	24	C	23	C	48			C	50
1	408412	C				C	50			C	50			C	50			C	50			C	50			C	44			C	50			C	50
1	409302	T				T	50			T	49			C	50			T	50			T	50			T	28	C	22	T	50			T	50
1	409609	G				G	50			G	50			G	49			G	50			G	50			A	49			A	50			A	50
1	410657	A				A	49			A	50			A	50			A	48			A	48			A	28	C	22	C	50			C	49
1	410890	A				A	50			C	50			C	49			A	50			C	49			C	50			C	49			C	50
1	411094	C				C	48			C	49			C	49			C	50			C	50			C	28	G	22	G	50			G	50
1	411265	G				G	50			G	50			G	49			G	50			G	50			G	26	A	23	A	49			A	49
1	411313	G				G	50			G	50			G	50			G	50			G	50			G	50			G	50			G	50
1	411418	C				C	50			C	50			C	50			C	50			C	49			C	35	T	15	T	50			T	50
1	411557	C				C	50			C	49			T	48			T	49			C	50			C	50			C	50			C	50
1	411995	T				T	50			G	50			G	49			G	49			G	50			G	34			G	50			G	50
1	412204	C	PVX_088070	hypothetical protein, conserved	V264L	C	50			C	49			A	49			A	50			C	49			C	17	A	17	A	50			A	50
1	412411	T	PVX_088070	hypothetical protein, conserved	S195C	T	50			A	48			T	49			T	50			T	50			T	50			T	50			T	50
1	412469	T	PVX_088070	hypothetical protein, conserved	Q175	C	50			T	50			T	50			T	50			T	50			T	50			T	50			T	50
1	413078	G				G	48			G	30			A	44			A	48			G	49			G	18			G	35			G	50
1	413564	G				G	49			G	28			G	50			A	50			G	50			G	30			G	50			G	50
1	413855	A				A	50			A	37			A	50			A	50			A	50			A	50			A	50			A	50
1	414119	G	PVX_088075	hypothetical protein, conserved	S197L	A	50			G	31			A	49			A	49			A	49			A	15			A	34			A	50
1	414153	A	PVX_088075	hypothetical protein, conserved	S186P	G	40			A	9			A	27			G	41			A	37			G	12			G	21			G	33
1	414589	G	PVX_088075	hypothetical protein, conserved	L40	G	50			C	38			G	49			G	50			G	50			G	24			G	42			G	50
1	415236	T				T	50			T	35			C	43			T	50			C	50			T	5			T	13			T	18
1	415668	C	PVX_088080	50S ribosomal protein L1, putative	H31N	A	50			A	38			C	50			C	50			A	49			C	17			C	50			C	49
1	416484	G				G	50			C	32			G	35			G	49			G	49			G	10			G	17			G	33
1	416830	G				G	50			G	32			G	50			T	49			G	50			G	10			G	20			G	40
1	417233	C	PVX_088085	cell division cycle ATPase, putative	R1021H	C	50			C	41			C	50			C	49			C	50			T	9			T	22			T	24
1	417457	T	PVX_088085	cell division cycle ATPase, putative	L946	T	50			T	34			C	48			T	50			T	50			T	45			T	50			T	49
1	418141	C				C	50			C	46			C	48			C	50			C	50			C	6			C	19			C	14
1	418501	C				C	50			C	50			C	50			C	50			C	50			C	33			C	50			C	49
1	418903	C	PVX_088085	cell division cycle ATPase, putative	E464	C	50			C	49			T	49			C	50			C	50			C	31			C	50			C	50
1	419008	T				T	50			T	42			T	50			T	50			T	50			T	35			T	50			T	50
1	419434	G	PVX_088085	cell division cycle ATPase, putative	I287	G	50			G	43			A	49			G	50			G	50			G	16			G	30			G	50
1	419545	G	PVX_088085	cell division cycle ATPase, putative	G250	G	50			G	21			G	41			A	43			A	50			G	11			G	15			G	26
1	419589	G	PVX_088085	cell division cycle ATPase, putative	P236S	G	50			G	15			G	32			G	50			A	50			G	9			G	7			G	15
1	419785	T	PVX_088085	cell division cycle ATPase, putative	G170	T	50			T	32			C	48			T	48			C	50			T	5			T	15			T	19
1	420246	C	PVX_088085	cell division cycle ATPase, putative	V17L	C	50			C	18			C	32			G	50			G	50			C	15			C	12			C	29
1	420986	T				C	50			C	16			C	32			C	50			T	49			.	0			T	3			T	4
1	421055	G				A	50			G	28			G	30			G	50			G	50			G	5			G	8			G	9
1	421278	C				C	50			C	19			C	30			C	49			C	50			C	3	T	3	T	16			T	29
1	421463	G				G	50			G	14			T	20			G	50			G	50			T	20			T	38			T	46
1	421477	G				G	50			G	25			G	22			T	50			G	50			G	22			G	43			G	49
1	422034	G				C	49			G	24			G	26			G	50			C	46			G	11			G	27			G	46
1	422253	G				G	50			G	50			G	30			G	50			G	50			G	29			G	45			G	50
1	422300	C	PVX_088090	hypothetical protein, conserved	V115I	C	50			T	37			T	23			C	50			C	50			C	23	T	10	T	49			T	50
1	422453	T	PVX_088090	hypothetical protein, conserved	T64A	C	50			C	34			T	25			T	48			C	50			T	26			T	49			T	49
1	422913	A				A	29	G	19	A	16			G	34			G	32	A	18	A	49			A	16	G	5	G	11	A	3	G	13	A	3
1	423006	A				G	32	A	17	A	28			A	26	G	17	A	50			A	45	G	5	A	37			A	50			A	50
1	423081	C				C	50			C	12			C	42			C	50			C	50			C	39			C	47			C	50
1	423175	G				G	50			G	28			G	29			G	50			A	50			G	25			G	43			G	50
1	423336	T				T	50			T	39			T	17			T	50			T	50			T	18			T	36			T	50
1	423417	C				C	50			C	33			C	30			T	50			C	50			C	17			C	32			C	49
1	424480	C				C	50			C	25			C	34			T	50			C	50			C	6			C	12			C	26
1	424980	T				T	48			T	31			T	30			G	50			G	50			T	13			T	14			T	26
1	425034	A				A	49			A	41			A	36			C	49			A	49			A	19			A	16			A	34
1	425167	C				C	39			C	16			C	11			T	35			C	47			C	19			C	23			C	24
1	425465	G				G	50			G	34			G	42			G	50			G	50			G	6			G	26			G	41
1	425838	A				A	50			A	32			A	48			G	50			G	50			G	4	A	3	A	22			A	24
1	425983	A				C	50			C	25			C	46			C	50			A	50			A	5	C	2	C	9			C	10
1	426109	G	PVX_088095	hypothetical protein, conserved	A13T	G	50			G	40			G	47			A	50			G	50			G	6			G	8			G	15
1	426198	G	PVX_088095	hypothetical protein, conserved	Q42H	G	50			G	26			G	37			G	49			G	50			G	7	C	2	C	7			C	20
1	426223	G	PVX_088095	hypothetical protein, conserved	A51T	A	45			G	26			G	34			G	50			G	50			G	7			G	8			G	17
1	426273	C	PVX_088095	hypothetical protein, conserved	F67	C	50			T	36			T	48			T	50			C	50			C	7	T	5	C	16			C	33
1	426378	C	PVX_088095	hypothetical protein, conserved	H102	C	50			C	37			C	50			T	50			C	50			C	19			C	34			C	50
1	426710	C	PVX_088095	hypothetical protein, conserved	S213F	C	49			C	38			C	50			T	50			C	50			C	12			C	20			C	39
1	427009	A	PVX_088095	hypothetical protein, conserved	I313V	A	50			G	31			A	50			A	50			A	50			A	10			A	14			A	36
1	427322	C	PVX_088095	hypothetical protein, conserved	T417I	C	50			C	50			C	49			C	50			T	49			C	8			C	26			C	46
1	427324	C	PVX_088095	hypothetical protein, conserved	P418T	C	50			C	50			C	50			A	50			C	50			C	8			C	28			C	46
1	427669	C				C	50			C	44			C	50			C	50			C	50			C	23			C	50			C	50
1	427968	G	PVX_088095	hypothetical protein, conserved	E632D	G	50			G	50			G	50			G	50			G	50			G	11	T	8	T	50			T	49
1	428106	T	PVX_088095	hypothetical protein, conserved	F678	T	50			C	47			T	50			T	50			T	50			T	20			T	50			T	50
1	428760	T				A	49			T	14			T	50			T	50			T	50			T	5	A	3	A	8			A	10
1	429921	C				C	50			C	50			C	50			A	50			C	49			C	5			C	13			C	26
1	429981	C				C	49			C	49			C	50			C	50			C	50			G	5			G	13			G	32
1	430384	G				G	50			G	49			G	49			A	50			G	50			G	6	A	5	A	26			A	19
1	430390	A				A	50			A	43			A	45			A	50			G	49			A	12			A	28			A	17
1	430395	T				T	50			T	42			T	48			T	50			T	50			T	10			T	28			T	19
1	430591	G				A	50			G	50			G	49			G	50			G	50			G	20			G	50			G	50
1	431943	G	PVX_088105	hypothetical protein, conserved	Q267E	G	50			G	33			G	48			G	50			G	50			C	27			C	50			C	49
1	432042	G	PVX_088105	hypothetical protein, conserved	P234A	G	49			G	41			G	50			G	50			G	49			C	24			C	46			C	48
1	432229	G	PVX_088105	hypothetical protein, conserved	S171	G	50			G	34			G	50			G	50			A	50			G	9			G	24			G	38
1	432389	G	PVX_088105	hypothetical protein, conserved	A118E	G	50			G	23			G	50			G	49			G	50			T	4			T	12			T	33
1	432864	A				A	50			T	27			T	49			A	50			A	50			A	13			A	29			A	49
1	433118	C				T	49			C	36			C	35			C	48			C	50			C	5			C	22			C	25
1	433841	G				G	50			G	25			G	50			G	50			G	49			C	21			C	48			C	50
1	433869	G				A	50			G	39			G	50			G	50			A	49			G	20			G	44			G	49
1	434161	C				C	50			T	35			C	50			C	50			C	50			C	39			C	49			C	50
1	434414	G				G	50			C	16			G	34			G	50			G	50			G	7			G	9			G	17
1	434858	A				A	50			A	30			A	50			A	50			A	50			A	7			A	25			A	48
1	435676	C				C	49			C	21			C	44			C	50			A	50			C	3			C	7			C	17
1	435703	A				C	50			C	15			C	39			C	50			C	50			C	3			C	6			C	19
1	437820	G	PVX_088110	hypothetical protein, conserved	G639R	G	50			G	31			G	50			G	50			A	50			G	12			G	33			G	39
1	438306	C				C	50			C	31			T	39			C	50			T	49			C	9			C	10			C	26
1	438718	T				G	49			G	30			G	49			G	50			G	50			G	11			G	32			G	41
1	439291	G				A	50			A	15			A	43			A	49			A	50			A	20			A	31			A	46
1	439315	C				A	50			A	26			A	46			A	50			A	50			A	14			A	30			A	46
1	439337	C				T	50			T	15			T	43			T	50			T	50			T	14			T	34			T	49
1	439474	G				G	50			G	31			G	50			G	50			A	49			G	19			G	35			G	50
1	439775	A				C	50			C	11			A	38			A	50			A	50			A	4			A	12			A	19
1	441406	G				G	50			G	26			G	31			A	49			A	49			.	0			G	8			G	13
1	441431	G				G	50			G	20			G	32			G	50			G	50			.	0			G	6			G	11
1	441544	G				G	49			G	20			G	29			C	50			C	49			G	1			G	6			G	4
1	441606	C				C	47			C	18			C	11	G	10	C	48			G	46			.	0			G	1			C	11	G	1
1	441887	G				G	50			G	35			G	50			A	50			G	50			G	14			G	24			G	49
1	441999	T				T	50			T	26			C	39			C	50			C	50			C	12			C	18			C	47
1	442048	A				A	50			A	23			G	42			A	50			G	50			G	12			G	24			G	49
1	442567	T	PVX_088120	NSFL1 cofactor p47, putative	I160L	G	50			T	24			T	50			T	49			T	50			T	10			T	16			T	23
1	442931	G	PVX_088120	NSFL1 cofactor p47, putative	D38	G	50			G	22			A	49			G	49			G	50			G	18			G	24			G	42
1	443393	C				C	50			C	24			C	50			C	50			C	50			C	3	A	2	A	24			A	36
1	443690	G				G	49			C	20			G	44			G	50			G	50			G	5			G	8			G	14
1	444163	T				T	50			T	31			T	50			T	50			T	50			T	15	C	12	C	50			C	50
1	444172	G				G	50			G	32			G	45			T	50			G	50			G	27			G	48			G	50
1	444256	C				A	50			C	48			C	50			C	49			C	50			C	24			C	50			C	50
1	444326	T				T	50			G	50			G	49			G	50			G	50			G	23			G	50			G	49
1	444622	A				G	50			G	50			G	50			G	50			G	50			G	15			G	48			G	46
1	445040	T				C	40	T	10	C	29			C	30			C	35	T	15	C	39	T	11	C	20	T	2	C	44			C	46
1	445127	C				C	50			C	30			C	34			C	50			T	50			C	18			C	36			C	44
1	445485	A				A	50			A	29			A	45			A	50			G	50			A	13			A	18			A	39
1	445491	C				C	50			C	33			A	44			A	50			C	50			A	15			A	19			A	39
1	445589	C				C	50			A	38			C	50			C	49			C	50			C	15			C	21			C	31
1	445684	C				C	49			C	13			C	49			T	50			C	50			T	8			T	14			T	19
1	446180	T				T	50			T	12			T	43			C	49			T	49			T	2			T	5			T	14
1	446231	C				T	50			T	16			T	46			T	50			T	50			T	16			T	15			T	17
1	446677	T	PVX_088125	aspartyl protease, putative	D57E	G	50			G	22			T	49			T	50			G	50			G	14			G	39			G	50
1	447814	G	PVX_088125	aspartyl protease, putative	G436	G	50			G	33			G	50			T	49			G	50			G	24			G	50			G	50
1	448771	A				G	50			G	3			G	34			G	44			G	41			G	5			G	8			G	8
1	448969	G				A	50			A	21			A	38			A	49			A	50			A	6			A	11			A	18
1	448995	A				T	50			A	22	T	4	T	47			T	49			T	50			T	9			T	16			T	36
1	449086	C				C	50			C	38			C	50			C	50			T	50			C	6			C	14			C	26
1	449108	G				G	50			G	34			G	50			G	50			G	50			G	5			G	11			G	23
1	449627	C				A	49			C	29			C	48			C	50			C	50			C	2			C	6			C	13
1	449668	G	PVX_088130	hypothetical protein	R1344	A	48			G	27			G	35			G	49			G	50			A	3			A	10			A	21
1	450285	A	PVX_088130	hypothetical protein	G1197	A	50			A	31			A	50			A	50			A	50			A	9	T	3	T	27			T	41
1	450591	C				C	50			C	23			C	50			C	50			C	50			C	9			C	19			C	34
1	450614	G	PVX_088130	hypothetical protein	L1088	G	50			G	33			G	46			G	49			G	49			G	4	A	1	A	17			A	30
1	450696	C	PVX_088130	hypothetical protein	S1060	C	50			C	24			C	49			C	50			T	50			C	3			C	4			C	14
1	450881	A	PVX_088130	hypothetical protein	S999P	A	50			A	11			G	21			G	49			A	50			A	2			A	1			.	0
1	451492	C	PVX_088130	hypothetical protein	R795Q	C	50			C	31			C	50			T	50			C	49			C	7	T	3	T	23			T	44
1	451754	T	PVX_088130	hypothetical protein	R708G	T	50			T	23			C	48			C	50			T	50			C	4			C	7	T	2	C	19
1	451805	C	PVX_088130	hypothetical protein	G691C	C	50			C	17			C	50			A	49			C	49			C	3	A	3	C	9			C	19
1	451979	G	PVX_088130	hypothetical protein	L633	G	50			G	28			A	50			G	50			G	50			G	2			G	8			G	16
1	452692	C	PVX_088130	hypothetical protein	R395K	T	50			T	31			T	50			T	50			C	50			C	7			C	9			C	19
1	453005	C	PVX_088130	hypothetical protein	D291N	C	49			C	20			T	50			C	50			C	50			C	1			C	5			C	14
1	453038	G	PVX_088130	hypothetical protein	L280I	G	50			G	18			T	47			G	50			G	50			G	2			G	8			G	14
1	453382	T	PVX_088130	hypothetical protein	Y165F	T	50			T	28			T	48			T	47			T	50			T	3	A	2	A	14			A	24
1	454259	A				A	50			A	22			A	50			A	50			C	50			.	0			A	7			A	8
1	454916	G				G	49			G	15			G	50			A	50			G	50			G	2			G	3			G	10
1	455208	A	PVX_088140	hypothetical protein, conserved	R1036	A	50			A	30			C	50			A	50			C	50			C	3			C	20			C	27
1	455315	C	PVX_088140	hypothetical protein, conserved	D1001H	C	50			C	33			G	50			G	49			C	49			C	5			C	26			C	41
1	455358	G	PVX_088140	hypothetical protein, conserved	P986	G	50			G	27			T	49			T	50			T	50			T	5			T	21			T	35
1	455463	T	PVX_088140	hypothetical protein, conserved	P951	T	47			T	23			T	49			T	50			G	49			G	3			T	20			T	29
1	455501	G	PVX_088140	hypothetical protein, conserved	P939T	G	48			G	21			T	50			G	50			T	49			T	2			T	16			T	24
1	456343	T	PVX_088140	hypothetical protein, conserved	K658R	T	50			T	31			C	50			T	50			T	50			T	37			T	33			T	50
1	456851	T	PVX_088140	hypothetical protein, conserved	T489S	T	44			T	32			T	48			A	50			A	50			T	16			T	40			T	50
1	457038	C				C	50			C	43			C	50			C	50			C	50			C	32			C	50			C	50
1	458058	G	PVX_088140	hypothetical protein, conserved	I86M	C	50			C	34			C	49			C	50			G	49			G	26			G	43			G	50
1	458217	C	PVX_088140	hypothetical protein, conserved	K33N	C	50			C	23			C	49			C	49			G	50			C	25			C	50			C	50
1	458460	G				G	50			G	29			G	50			T	50			T	50			T	18			T	22			T	46
1	459021	G				G	50			G	38			A	50			G	50			G	50			G	3			G	9			G	21
1	459276	A	PVX_088145	tyrosyl-tRNA synthetase, putative	S368	A	49			G	38			A	49			A	50			A	50			A	6			A	21			A	31
1	459330	G	PVX_088145	tyrosyl-tRNA synthetase, putative	N350	A	49			A	41			A	42			A	48			G	50			G	4			G	27			G	30
1	459469	G				G	50			G	50			G	50			G	50			G	50			G	10			G	30			G	46
1	459758	C	PVX_088145	tyrosyl-tRNA synthetase, putative	E260	C	50			C	48			C	50			T	50			T	49			C	28	T	15	T	49			T	50
1	459854	G	PVX_088145	tyrosyl-tRNA synthetase, putative	C228	G	50			G	47			A	49			G	50			G	49			G	44			G	50			G	50
1	460694	G				G	50			G	40			G	50			G	50			A	47			G	3			G	11			G	12
1	460911	C				C	50			C	22			C	49			C	49			C	49			T	5	C	4	T	15			T	23
1	461338	G				G	50			G	37			G	50			G	50			G	50			G	7			G	10			G	18
1	461420	C				G	50			C	34			C	47			C	50			C	50			C	4			C	4			C	16
1	462315	T				T	50			T	17			T	50			G	50			T	50			T	30	G	20	T	30	G	20	T	29	G	21
1	462596	A	PVX_088150	26S proteasome non-ATPase regulatory subunit 4, putative	L119F	C	50			C	25			C	49			C	50			C	50			A	11	C	11	C	40			C	50
1	463292	C	PVX_088150	26S proteasome non-ATPase regulatory subunit 4, putative	S351	C	50			C	12			C	50			C	49			T	49			C	25			C	39			C	50
1	463498	C				C	50			C	26			C	50			C	50			C	50			C	19			C	40			C	50
1	463702	G				G	50			G	22			G	49			G	50			T	50			G	6			G	16			G	30
1	463821	T				T	50			C	23			C	50			C	50			C	50			T	15			T	34			T	49
1	464844	G				G	50			G	25			G	49			G	50			G	50			G	10	T	3	T	33			T	50
1	465021	C				C	46			C	47			T	49			C	50			C	46			T	8	C	2	C	40			C	31
1	465154	A	PVX_088155	DegP-like serine protease 1 precursor, putative	S40R	A	50			A	26			A	50			C	50			A	50			A	11			A	32			A	46
1	466260	G	PVX_088155	DegP-like serine protease 1 precursor, putative	G278A	G	50			C	27			C	49			G	50			C	50			C	6			C	3			C	9
1	466737	T				T	50			T	38			T	50			T	50			T	50			T	17			T	38			T	47
1	466845	C	PVX_088155	DegP-like serine protease 1 precursor, putative	R442	C	50			C	24			C	48			C	50			G	50			C	6			C	24			C	27
1	467438	C	PVX_088155	DegP-like serine protease 1 precursor, putative	A640V	C	50			C	36			C	50			T	50			C	49			C	20			C	50			C	49
1	467589	A	PVX_088155	DegP-like serine protease 1 precursor, putative	T690	A	50			A	48			G	50			G	50			G	50			A	15			A	26			A	46
1	468085	G				G	50			G	42			G	50			G	50			G	50			G	13	A	4	A	49			A	48
1	468639	C				T	50			T	23			T	49			T	47			C	49			T	3			T	11			T	13
1	468834	G				G	50			G	37			A	50			G	50			G	50			G	12			G	27			G	50
1	469573	G	PVX_088165	hypothetical protein, conserved	Q127	A	48			A	18			A	27			A	50			A	50			A	12			A	20			A	33
1	470220	C	PVX_088165	hypothetical protein, conserved	T306M	T	49			T	32			T	48			T	49			T	50			T	16			T	22			T	27
1	470604	G	PVX_088165	hypothetical protein, conserved	G434A	C	49			G	50			G	50			G	50			G	49			G	6			G	20			G	32
1	471933	G	PVX_088165	hypothetical protein, conserved	C877F	G	50			G	46			G	50			T	50			T	50			G	39			G	50			G	50
1	472379	T	PVX_088165	hypothetical protein, conserved	Y1026H	T	49			C	49			T	50			T	50			T	50			C	17			C	20			C	33
1	472585	T	PVX_088165	hypothetical protein, conserved	H1094	T	50			T	49			C	49			C	50			C	50			T	50			T	50			T	50
1	472707	C	PVX_088165	hypothetical protein, conserved	S1135C	C	50			C	50			G	47			G	50			C	50			G	23	C	18	C	50			C	50
1	472738	C	PVX_088165	hypothetical protein, conserved	G1145	C	50			C	50			G	48			G	50			C	50			C	35			C	49			C	50
1	473396	C				T	46			T	44			T	38			T	49			T	47			C	3	T	3	T	23			.	0
1	473577	G				G	48			G	50			G	50			G	50			G	50			T	12	G	5	G	28			G	47
1	473731	T				T	50			T	49			T	50			C	47			T	50			C	45			C	50			C	49
1	474180	C				C	50			C	48			T	48			T	50			T	50			C	27	T	23	C	49			C	50
1	474536	T				C	50			C	49			C	50			C	50			C	50			C	50			C	50			C	50
1	474628	G				A	50			G	45			G	50			G	50			G	49			G	47			G	49			G	50
1	475182	G	PVX_088170	proteasome subunit alpha type 6, putative	V174	G	50			A	49			G	50			A	50			G	50			A	50			A	50			A	50
1	476492	A				A	50			A	45			A	50			C	50			A	50			A	48			A	50			A	50
1	476618	C				C	50			C	32			C	50			T	50			C	49			C	50			C	50			C	50
1	476669	G				G	50			G	26			T	34			T	48			G	50			G	40			G	48			G	50
1	477168	G				G	49			G	28			C	25			C	49			G	50			G	16	C	6	C	45			C	50
1	477231	A				G	50			A	26			A	43			A	50			A	50			A	23			A	36			A	38
1	477463	A				A	50			A	23			A	37			A	50			A	50			A	21			A	50			A	50
1	477501	T				T	49			T	18			T	33			C	48			T	50			T	13			T	47			T	50
1	477974	G				C	50			C	25			C	50			C	50			C	50			G	6	C	5	C	32			C	49
1	478129	A				A	49			A	15			A	47			G	49			A	50			G	11	A	9	A	48			A	50
1	478328	C				C	50			C	9			C	25			C	50			C	49			C	17			C	48			C	50
1	478514	C				C	50			C	9			C	22			C	50			C	50			C	13			C	28			C	49
1	478552	T	PVX_088175	hypothetical protein, conserved	N75D	T	49			T	8			C	22			C	49			T	50			T	6	C	5	C	34			C	50
1	479046	A				A	50			A	36			A	27			A	50			A	50			A	7	T	3	T	30			T	49
1	479149	C				C	50			C	19			C	32			C	50			C	50			C	8			C	32			C	44
1	479356	C				C	50			C	11			C	35			T	50			C	49			C	20			C	23			C	50
1	479434	C				C	50			C	10			C	22			C	50			G	50			C	21			C	29			C	50
1	479749	G				G	49			G	5			T	16			T	49			G	50			T	15	G	8	T	49			T	50
1	479815	G				G	50			G	12			C	17			C	50			G	50			G	46			G	50			G	50
1	479918	A				T	49			A	16			T	12			T	50			A	33	T	17	T	49			T	50			T	50
1	480393	G				G	50			G	16			G	28			G	50			G	50			G	27			G	34			G	50
1	481270	A				A	49			A	11			G	12			A	50			G	49			A	1			G	11			G	22
1	481282	A				A	46			A	12			A	13			C	35	A	12	A	44			A	2			A	15			A	22
1	481293	C				C	48			C	16			T	6			C	49			T	40			C	1			T	15			T	14
1	481630	A	PVX_088180	small GTPase Rab18, putative	D32	A	50			G	29			A	21			A	50			G	50			A	22			A	38			A	50
1	482419	G				G	50			G	45			G	10			T	35	G	14	G	50			G	9			G	35			G	50
1	482455	C				C	50			C	45			C	17			.	0			G	50			C	8			C	29			C	33
1	483391	G				G	50			A	25			A	32			A	50			A	50			G	19			G	49			G	50
1	483853	A				C	49			A	25			C	26			C	50			C	48			C	9			C	31			C	47
1	484268	A				G	50			G	16			A	49			G	49			G	49			A	22			A	39			A	49
1	484299	C				C	50			C	17			C	46			C	50			C	50			C	12	A	9	A	32			A	34
1	485247	G	PVX_088185	hypothetical protein, conserved	I195	A	50			A	30			G	44			G	50			A	50			G	30			G	45			G	50
1	485475	C				G	50			G	31			G	21			C	50			G	49			G	4			G	12			G	14
1	485535	T				A	50			T	32			T	24			T	50			T	50			T	7			T	12			T	22
1	485624	G	PVX_088185	hypothetical protein, conserved	F115	G	50			G	22			G	27			G	49			A	50			G	9			G	44			G	45
1	485900	C	PVX_088185	hypothetical protein, conserved	E23	C	50			T	19			C	50			C	50			C	50			T	12	C	9	C	43			C	50
1	487899	G	PVX_088190	helicase, putative	S159	G	50			A	39			G	38			G	50			G	49			G	12			G	20			G	24
1	488667	G	PVX_088190	helicase, putative	R415S	G	50			G	20			T	42			T	48			G	50			G	14			G	20			G	42
1	489066	G	PVX_088190	helicase, putative	E548	G	50			G	19			G	26			G	50			A	49			G	7			G	15			G	18
1	489880	G	PVX_088190	helicase, putative	G820S	G	50			G	40			A	47			A	50			G	50			G	5			G	10			G	16
1	490064	C	PVX_088190	helicase, putative	T881S	G	50			C	17	G	3	G	32			G	41			G	45			G	13	C	2	G	12	C	2	G	31
1	490088	C	PVX_088190	helicase, putative	T889S	G	50			C	33			C	43			C	49			C	50			C	22			C	23			C	47
1	490143	T	PVX_088190	helicase, putative	H907	T	50			T	25			C	46			C	49			C	50			T	23	C	8	C	49			C	50
1	490444	G				G	50			G	32			G	50			G	50			G	50			G	31			G	50			G	50
1	490816	C	PVX_088190	helicase, putative	R1132C	T	49			C	33			T	49			T	50			T	49			T	4			T	10			T	32
1	491968	C				C	50			C	19			C	50			C	49			T	47			C	25			C	37			C	50
1	492178	G				T	50			T	22			T	48			T	49			T	48			T	21			T	29			T	49
1	493564	C				C	50			C	48			C	50			T	42			C	49			C	19			C	48			C	49
1	494044	C				C	49			C	40			C	49			C	49			T	50			C	7	T	5	C	45			C	49
1	494111	G				G	49			G	49			G	49			G	50			G	50			G	3	A	2	A	35			A	39
1	494279	G				G	37			C	7			C	44			C	46			C	32	G	17	C	8			C	15			C	31
1	494382	G				A	48			A	18			A	33			A	45			A	46			A	10			A	10			A	39
1	494755	G	PVX_088200	hypothetical protein, conserved	M88I	G	50			C	41			G	49			G	50			C	50			C	12	G	7	G	50			G	50
1	494785	C	PVX_088200	hypothetical protein, conserved	S98R	G	50			C	44			C	50			C	50			C	49			C	31			C	49			C	50
1	495652	G				G	50			G	49			A	50			G	50			G	50			G	44			G	50			G	50
1	496076	A				G	50			G	39			G	50			G	50			G	50			G	26			G	50			G	50
1	497114	C				C	50			A	50			C	50			C	49			C	8			C	50			C	50			C	50
1	498349	C	PVX_088205	vacuolar proton translocating ATPase subunit A, putative	L207	C	50			C	48			C	50			C	50			T	50			C	50			C	50			C	50
1	498451	G				G	50			G	50			G	50			G	50			G	50			G	42			G	50			G	50
1	498467	A	PVX_088205	vacuolar proton translocating ATPase subunit A, putative	I247V	A	50			A	48			A	50			A	49			A	50			G	25	A	21	G	50			G	50
1	499288	C	PVX_088205	vacuolar proton translocating ATPase subunit A, putative	G520	T	48			C	49			C	50			C	49			C	50			C	50			C	49			C	50
1	499327	C	PVX_088205	vacuolar proton translocating ATPase subunit A, putative	F533	C	50			C	47			C	50			C	50			C	49			T	44			T	50			T	50
1	500041	G	PVX_088205	vacuolar proton translocating ATPase subunit A, putative	A771	T	39			T	28			T	34			T	45			T	50			T	3			T	12			T	16
1	500126	A	PVX_088205	vacuolar proton translocating ATPase subunit A, putative	S800G	A	50			G	49			G	50			G	49			A	50			A	8			A	11			A	15
1	500215	G	PVX_088205	vacuolar proton translocating ATPase subunit A, putative	P829	G	50			T	47			T	50			G	50			G	50			T	12			T	23			T	29
1	500283	G	PVX_088205	vacuolar proton translocating ATPase subunit A, putative	G852A	G	50			G	50			C	45			C	49			C	50			C	13			C	37			C	48
1	500926	A				.	0			.	0			A	44			A	50			C	49			A	5			C	9			C	13
1	501049	G				G	50			C	50			C	50			C	50			G	50			G	11	C	1	G	20			G	41
1	502333	C	PVX_088210	mitogen-activated protein (MAP) kinase phosphatase, putative	E210	C	50			C	50			C	50			C	50			T	49			C	27	T	23	C	50			C	50
1	502386	G	PVX_088210	mitogen-activated protein (MAP) kinase phosphatase, putative	L193F	A	50			G	50			G	50			G	50			A	50			A	28	G	22	A	50			A	50
1	502966	G				G	50			C	50			G	50			G	50			G	50			G	8			G	16			G	45
1	503037	G				G	50			G	41			G	50			G	50			G	50			G	13			G	33			G	50
1	503188	G				G	50			G	49			G	49			G	50			C	50			G	36			G	50			G	50
1	503693	G				G	50			G	23			A	48			G	50			G	50			G	7			G	27			G	38
1	504225	C				T	50			C	40			C	49			C	50			C	49			C	22			C	50			C	50
1	504953	T				G	50			G	24			G	50			G	50			G	50			G	18			G	23			G	41
1	505415	C				C	50			C	38			C	34			C	50			C	50			C	10			C	13			C	41
1	505428	T	PVX_088215	hypothetical protein, conserved	S1827G	T	49			C	32			T	39			T	50			T	48			T	8			C	19			.	0
1	505471	G	PVX_088215	hypothetical protein, conserved	G1812	T	50			G	32			T	48			T	50			T	50			T	11			T	28			T	43
1	506951	C	PVX_088215	hypothetical protein, conserved	G1319D	T	50			T	20			C	50			T	50			C	50			C	10			C	15			C	39
1	506994	T	PVX_088215	hypothetical protein, conserved	M1305V	T	50			T	18			T	50			C	50			T	50			T	6			T	12			T	39
1	507073	A	PVX_088215	hypothetical protein, conserved	N1278	A	50			A	28			G	50			A	50			G	50			G	6			G	25			G	47
1	507112	G	PVX_088215	hypothetical protein, conserved	A1265	G	50			G	26			C	49			G	49			G	50			G	12			G	22			G	37
1	508685	T	PVX_088215	hypothetical protein, conserved	N741S	T	50			T	19			T	50			T	49			T	50			C	4	T	3	C	19			C	24
1	508719	G	PVX_088215	hypothetical protein, conserved	L730	G	49			G	17			G	48			G	50			A	50			G	3			G	18			G	24
1	508747	G	PVX_088215	hypothetical protein, conserved	P720	C	50			G	26			G	43			G	50			G	50			G	5			G	10			G	22
1	508941	C	PVX_088215	hypothetical protein, conserved	D656H	C	50			C	22			C	49			C	49			G	50			C	5			C	24			C	30
1	509174	C	PVX_088215	hypothetical protein, conserved	R578H	T	49			C	22			C	50			C	50			T	46			C	2	T	1	T	14			T	10
1	509653	C	PVX_088215	hypothetical protein, conserved	V418	C	49			C	14			C	48			C	50			A	50			C	8			C	24			C	23
1	510637	G	PVX_088215	hypothetical protein, conserved	F90	A	50			G	20			G	50			G	50			G	50			.	0			G	9			G	13
1	510953	C				T	50			C	13			T	48			T	50			T	50			.	0			T	2			T	5
1	511901	A				G	50			G	17			G	50			G	50			G	50			G	2			G	7			G	5
1	512254	G	PVX_088220	kinesin, putative	L32	A	50			G	23			G	50			A	50			.	0			A	5			A	17			A	19
1	514176	C	PVX_088220	kinesin, putative	Q533K	C	50			C	26			C	50			A	49			C	50			C	20			C	29			C	41
1	514541	C	PVX_088220	kinesin, putative	L654	C	50			C	34			A	50			C	50			C	50			C	17			C	25			C	50
1	514553	G	PVX_088220	kinesin, putative	E658D	G	50			G	28			G	50			G	50			T	49			G	19			G	25			G	49
1	514604	C	PVX_088220	kinesin, putative	G675	C	49			C	41			T	47			C	50			C	49			C	19			C	34			C	50
1	515288	C				C	49			C	46			C	50			C	50			T	50			C	29			C	35			C	49
1	515318	C				C	50			C	49			C	50			C	50			G	50			G	15	C	9	C	42			C	50
1	515670	G				G	49			G	33			G	50			A	50			G	50			G	2			G	8			G	4
1	515982	C				C	50			C	32			C	50			C	50			T	50			C	7			C	7			C	3
1	516117	C				C	50			C	32			C	50			T	49			C	50			C	10			C	11			C	14
1	516257	T				T	50			T	29			T	50			T	50			T	50			T	12			C	24			T	42
1	516758	A	PVX_088225	DnaJ domain containing protein	N12S	G	49			A	18			A	50			A	50			A	49			.	0			A	3			A	8
1	516844	A	PVX_088225	DnaJ domain containing protein	T41A	A	49			A	23			A	50			A	50			G	50			A	5			A	3			A	9
1	516999	T	PVX_088225	DnaJ domain containing protein	R92	T	50			T	14			T	49			T	49			G	50			T	5			T	13			T	18
1	517075	C				C	50			C	20			C	50			C	50			C	50			C	6			C	12			C	30
1	518328	T	PVX_088225	DnaJ domain containing protein	A535	T	50			T	35			T	50			G	49			T	50			T	15			T	24			T	31
1	518505	C	PVX_088225	DnaJ domain containing protein	D594	C	50			T	25			T	44			C	49			C	50			T	8			T	17			T	17
1	518559	C	PVX_088225	DnaJ domain containing protein	F612L	C	50			C	29			A	49			C	50			C	49			C	4			C	9			C	13
1	518643	C	PVX_088225	DnaJ domain containing protein	S640	T	49			C	32			C	50			C	50			C	50			C	4			C	6			C	13
1	519510	G				T	50			T	17			G	35			G	50			G	50			G	1			G	2			G	9
1	519697	G				G	50			G	24			G	50			G	50			A	48			G	4			G	10			G	12
1	520626	C				C	50			C	19			C	50			C	50			C	50			C	4			C	5			C	14
1	520797	T	PVX_088230	glycosyltransferase, putative	R3	T	50			G	21			T	50			T	50			T	49			.	0			T	2			T	6
1	521055	A				G	50			G	16			A	48			G	49			A	49			A	1			G	7			G	8
1	521113	G				A	49			A	13			G	38			A	50			G	49			G	3			A	5			A	8
1	521364	G				T	50			G	13			G	50			G	50			G	50			G	2			G	5			G	12
1	521532	A				G	46			A	13	G	11	A	30	G	20	A	25	G	24	G	49			G	5	A	4	G	5			G	16
1	523365	G	PVX_088235	ferlin, putative	G463E	A	49			A	18			G	50			G	50			G	50			G	16			G	26			G	49
1	523555	T	PVX_088235	ferlin, putative	I526	C	49			C	22			T	50			T	50			T	49			C	10			C	26			C	28
1	523589	G	PVX_088235	ferlin, putative	V538L	T	50			T	31			G	50			G	50			G	50			G	9			G	25			G	35
1	524212	C	PVX_088235	ferlin, putative	L745	T	49			T	18			C	50			C	50			C	50			C	15			C	24			C	39
1	524576	T	PVX_088235	ferlin, putative	Y867H	T	49			T	28			T	50			T	50			T	50			C	10			C	29			C	50
1	524608	G	PVX_088235	ferlin, putative	R877	C	50			G	17			G	49			G	50			G	49			G	8			G	28			G	40
1	524866	T				T	50			T	23			T	50			T	50			T	50			T	8			T	21			T	28
1	524960	G	PVX_088235	ferlin, putative	G995W	G	50			G	24			G	43			G	50			G	50			T	4			T	7			T	25
1	525334	T	PVX_088235	ferlin, putative	D1119	C	49			C	24			C	50			C	50			C	28			C	1			C	4			C	7
1	525391	C	PVX_088235	ferlin, putative	Y1138	C	50			C	33			T	49			C	49			C	50			T	4			T	10			T	11
1	525567	G	PVX_088235	ferlin, putative	S1197N	A	50			A	46			A	49			A	49			A	50			A	15			A	26			A	50
1	526387	G	PVX_088235	ferlin, putative	R1470	A	50			A	36			G	50			G	50			G	50			G	26			G	50			G	50
1	526594	A	PVX_088235	ferlin, putative	R1539	A	50			A	46			A	50			A	50			G	50			A	24			A	48			A	50
1	526883	G				T	45			G	29			T	34			T	49			T	47			.	0			.	0			T	7
1	527052	C				T	49			T	23			C	50			C	50			C	50			.	0			C	5			C	3
1	527113	G				G	50			G	18			G	48			A	50			G	50			G	1			G	4			G	5
1	527974	T	PVX_088240	hypothetical protein, conserved	I805	T	50			G	28			G	48			G	49			T	50			T	4			G	5			G	6
1	529027	T	PVX_088240	hypothetical protein, conserved	I454	G	50			G	31			G	50			G	50			G	49			G	7			G	22			G	49
1	529055	C	PVX_088240	hypothetical protein, conserved	G445A	C	50			C	44			C	48			G	50			C	50			C	5			C	21			C	33
1	529091	T				T	50			T	41			T	47			T	50			C	48			T	6			T	16			T	24
1	529451	C				C	49			C	29			C	50			C	50			T	50			C	30			C	36			C	47
1	529857	T	PVX_088240	hypothetical protein, conserved	R254S	T	49			T	41			T	50			T	50			A	48			T	40			T	50			T	50
1	530772	T				T	50			T	50			T	48			C	50			T	50			T	25			T	50			T	50
1	531372	G				G	49			G	49			T	41			T	48			T	49			T	4			G	11	T	9	G	19	T	7
1	531400	G				T	32			G	34	T	16	G	49			G	37			G	33			G	7			G	23			G	30
1	531423	C				T	39			T	23			T	44			C	50			C	50			C	12			C	27			C	40
1	531923	G				G	50			G	50			G	50			G	50			G	50			G	50			G	50			G	50
1	531983	T				T	50			T	50			C	49			C	50			T	49			C	22	T	20	C	50			C	50
1	532251	G				A	50			G	48			G	50			G	50			G	50			G	39			G	50			G	50
1	532519	A				A	50			T	50			A	50			A	50			A	50			A	12			A	40			A	50
1	532635	G				A	46			G	49			G	47			G	50			G	50			G	17			G	21			G	26
1	532835	G				G	50			G	50			G	44			G	50			G	50			G	4	T	3	T	19			T	37
1	533570	G				G	50			A	45			G	50			A	50			G	50			G	24			G	49			G	50
1	534615	G				G	50			G	50			G	50			G	50			A	50			G	37			G	50			G	50
1	534855	T				T	50			T	47			T	50			T	50			T	50			T	31			T	50			T	50
1	535706	T	PVX_088250	AAA family ATPase, putative	V209A	T	50			T	48			T	50			T	50			T	49			C	13			C	24			C	29
1	535968	C	PVX_088250	AAA family ATPase, putative	S296	C	50			C	49			T	48			T	49			C	50			C	50			C	50			C	50
1	536043	T	PVX_088250	AAA family ATPase, putative	G321	T	49			T	46			C	50			C	50			C	50			C	50			C	50			C	50
1	536107	G				G	50			G	42			G	50			G	50			G	50			G	50			G	49			G	50
1	536142	A				A	50			A	50			A	50			A	50			A	50			A	50			A	50			A	50
1	536151	T	PVX_088250	AAA family ATPase, putative	D357	T	50			C	47			C	48			C	48			C	50			C	50			C	49			C	50
1	536476	G				G	50			G	50			G	50			G	50			G	50			G	8			G	30			G	44
1	536574	A				A	50			A	34			.	0			.	0			A	50			A	6			.	0			A	23
1	536620	A	PVX_088250	AAA family ATPase, putative	N514H	A	50			A	41			A	50			C	50			A	50			A	3			A	11			A	13
1	536872	G	PVX_088250	AAA family ATPase, putative	G598R	G	50			G	50			G	50			G	50			C	50			G	11			G	31			G	30
1	537167	G				G	50			G	50			G	50			G	50			G	50			G	5			G	11			G	24
1	537368	C	PVX_088250	AAA family ATPase, putative	A763V	C	50			C	50			C	50			C	50			T	50			C	48			C	50			C	50
1	537408	G	PVX_088250	AAA family ATPase, putative	L776	G	50			A	50			G	50			A	50			G	50			G	50			G	50			G	50
1	538037	G				G	50			G	49			G	50			A	50			G	50			G	28	A	14	A	50			A	50
1	538932	G				G	50			G	50			G	50			G	50			G	50			G	50			G	50			G	50
1	539900	T				C	49			C	47			C	50			C	50			T	49			T	32	C	18	C	50			C	50
1	540053	T	PVX_088255	hypothetical protein, conserved	C157	T	50			T	50			C	50			T	50			T	50			T	41			T	49			T	48
1	540077	A	PVX_088255	hypothetical protein, conserved	E165D	A	50			A	50			A	50			A	50			A	50			A	28	T	22	T	50			T	49
1	540159	A	PVX_088255	hypothetical protein, conserved	S193R	A	49			A	50			A	50			A	50			C	50			A	31			A	50			A	50
1	540937	C				T	48			C	41			C	49			T	48			T	48			T	44			T	49			T	48
1	541503	A	PVX_088255	hypothetical protein, conserved	Y326S	C	50			C	47			C	50			C	50			C	50			C	38			C	50			C	50
1	541599	A	PVX_088255	hypothetical protein, conserved	H358L	A	50			T	30			T	50			T	50			A	50			T	26			T	50			T	47
1	541983	A	PVX_088255	hypothetical protein, conserved	D486G	A	50			A	44			G	49			G	50			A	50			G	26	A	19	A	49			A	50
1	543077	G				G	50			G	44			A	49			A	50			G	50			G	30	A	20	A	50			A	50
1	543275	T				T	50			T	49			T	50			T	50			T	50			C	29	T	21	C	49			C	50
1	543408	T				T	50			T	50			T	49			T	50			T	50			T	50			T	50			T	50
1	543593	C				C	50			C	49			C	50			T	50			C	50			C	50			C	50			C	49
1	543829	C				C	50			C	50			A	50			A	50			C	50			C	28	A	22	A	50			A	50
1	544300	G				G	50			G	45			T	50			G	50			G	49			T	19	G	9	G	49			G	50
1	544540	C				T	49			T	50			T	49			T	48			T	50			T	45			T	50			T	50
1	544632	A				A	50			C	50			C	50			C	50			C	50			C	48			C	50			C	49
1	544980	A				A	50			A	38			A	50			A	50			A	50			A	32			A	50			A	50
1	545315	G				G	48			G	31			G	50			C	50			G	49			G	41			G	49			G	50
1	545852	C				C	50			C	43			C	50			C	50			C	50			C	50			C	50			C	50
1	546019	C				C	50			C	32			C	50			T	50			C	50			C	50			C	50			C	50
1	546190	A				G	48			G	18			G	49			G	50			G	50			G	16			G	50			G	50
1	546262	A				T	50			T	45			T	48			T	50			T	50			T	21			T	50			T	50
1	546442	G				T	50			G	38			G	50			G	49			G	50			G	49			G	50			G	50
1	546752	T				T	50			T	19			G	29			G	50			G	50			G	24			G	44			G	49
1	547282	A				A	50			A	21			A	50			A	50			C	49			A	16			A	42			A	50
1	547344	G				G	50			A	22			G	44			G	50			G	49			G	18			G	45			G	47
1	547588	G				G	50			G	19			G	49			G	50			G	50			A	11	G	10	A	50			A	50
1	547875	G				G	50			G	11			G	50			A	49			G	50			G	12	A	12	G	50			G	50
1	548412	C	PVX_088265	serine/threonine protein kinase, putative	P79S	C	50			C	23			C	50			C	49			C	50			T	19	C	12	T	50			T	50
1	548594	C	PVX_088265	serine/threonine protein kinase, putative	D139	C	50			C	35			C	50			T	49			C	50			T	23	C	17	T	50			T	49
1	548651	G	PVX_088265	serine/threonine protein kinase, putative	G158	A	50			A	28			G	49			G	50			G	50			G	27			G	50			G	50
1	548972	G	PVX_088265	serine/threonine protein kinase, putative	K265N	G	50			C	44			G	50			G	50			C	50			G	50			G	49			G	50
1	549088	G	PVX_088265	serine/threonine protein kinase, putative	C304F	G	50			T	39			G	50			G	49			G	50			G	22			G	49			G	49
1	549434	G	PVX_088265	serine/threonine protein kinase, putative	E419	A	50			G	33			G	50			G	50			G	50			G	34			G	49			G	50
1	549887	C	PVX_088265	serine/threonine protein kinase, putative	S570	T	49			C	20			C	50			C	49			C	50			C	16			C	34			C	50
1	552185	G	PVX_088265	serine/threonine protein kinase, putative	G1336	G	50			G	44			C	50			C	49			G	50			C	50			C	49			C	50
1	552363	C				T	38			C	18	T	5	C	30	T	9	T	45			T	38	C	7	T	34			T	48			T	47
1	552512	C				G	49			C	41			C	50			C	49			C	50			C	14			C	16			C	42
1	552573	T				T	50			T	40			A	47			T	50			A	48			T	17			T	22			T	49
1	552706	C				T	50			C	35			C	50			C	50			C	50			C	15			C	19			C	28
1	552756	A				A	50			A	33			A	46			A	50			A	50			A	12			A	21			A	35
1	552787	G				G	50			G	33			G	45			G	50			A	48			G	13			G	21			G	34
1	553586	G				A	49			G	27			A	48			G	50			A	50			G	24			G	50			G	50
1	553837	G				A	50			G	39			G	49			G	50			G	50			G	50			G	50			G	50
1	554305	A	PVX_088270	hypothetical protein, conserved	L256	G	50			G	45			A	50			A	50			G	50			G	28	A	22	G	50			G	50
1	554979	A	PVX_088270	hypothetical protein, conserved	L31W	A	50			A	36			C	49			A	50			C	50			A	31			A	49			A	50
1	555228	T				G	50			G	25			T	50			G	50			T	50			G	30			G	50			G	50
1	555253	C				T	48			C	30			C	49			C	50			C	50			T	39			T	47			T	50
1	556162	C				T	50			C	20			C	50			C	50			C	50			C	3			C	12			C	21
1	556426	A				C	50			C	30			C	49			C	50			C	50			C	10			C	19			C	36
1	556716	A				A	50			A	48			A	50			G	50			A	50			A	19	G	10	G	50			G	50
1	556844	A				A	50			T	31			T	49			T	49			T	49			A	30			A	49			A	50
1	557165	G				G	50			G	25			G	50			G	50			A	50			G	19			G	39			G	50
1	557815	A				A	50			G	36			G	49			G	50			A	50			G	46			G	49			G	50
1	557942	A				A	50			A	22			A	50			C	50			A	49			A	42			A	44			A	50
1	558513	G				G	50			G	17			G	41			G	50			G	50			G	9	A	7	A	26			A	32
1	558604	A				A	49			A	14			A	35			T	50			A	50			T	12	A	4	A	17			A	36
1	558887	G				C	50			C	20			C	32			C	50			C	50			C	24			C	35			C	35
1	558932	C				C	50			C	23			C	23			T	50			C	50			T	9	C	7	C	39			C	48
1	559496	T	PVX_088275	hypothetical protein, conserved	Y97H	T	50			C	14			C	29			C	50			C	50			T	7			C	8			C	21
1	560477	G	PVX_088275	hypothetical protein, conserved	G424R	G	50			G	21			A	48			A	50			G	50			A	25			A	50			A	50
1	560943	A	PVX_088275	hypothetical protein, conserved	Y579F	A	49			A	24			A	50			A	49			T	50			A	16			A	25			A	33
1	561207	G	PVX_088275	hypothetical protein, conserved	G667D	G	50			G	17			A	30			G	50			A	50			G	15			G	29			G	46
1	561267	A	PVX_088275	hypothetical protein, conserved	E687G	G	50			G	20			G	35			G	50			G	50			G	21			G	34			G	46
1	561295	T				T	50			T	13			T	32			T	50			T	50			T	20			T	33			T	42
1	562726	T				C	50			C	5			C	31			C	50			C	50			C	4			C	14			C	17
1	563191	A				A	50			A	11			A	26			A	50			A	50			A	7	G	5	G	16			G	31
1	563446	T	PVX_088280	hypothetical protein, conserved	V78A	T	50			T	9			C	27			C	50			T	49			T	4	C	3	T	7			T	26
1	564005	G				G	50			A	11			G	22			A	50			G	50			A	8			A	10			A	14
1	564853	T				T	50			T	5			T	14			T	50			C	50			C	1			C	8			C	3
1	565140	G				G	50			G	4			G	16			A	50			G	50			G	2			.	0			G	2
1	565510	A				A	50			A	6			A	7			G	49			A	48			.	0			G	11			G	4
1	570473	G				G	50			.	0			G	9			G	50			T	49			.	0			G	1			G	5
1	572407	T				T	50			T	2			T	11			A	50			T	50			.	0			T	2			T	5
1	573235	A	PVX_093495	hypothetical protein, conserved	T199	A	50			A	8			G	13			G	50			A	50			G	3	A	2	A	11			A	13
1	573286	A	PVX_093495	hypothetical protein, conserved	Q216H	A	50			A	12			A	18			C	49			A	50			A	4			A	12			A	16
1	573365	G	PVX_093495	hypothetical protein, conserved	E243K	G	50			G	12			A	22			A	50			G	50			A	4			A	14			A	26
1	573395	G	PVX_093495	hypothetical protein, conserved	E253K	G	50			G	10			G	25			G	50			G	50			A	4	G	2	A	14			A	30
1	573513	A	PVX_093495	hypothetical protein, conserved	Q292R	A	50			A	16			A	20			A	50			A	50			G	3	A	2	G	21			G	37
1	573791	A	PVX_093495	hypothetical protein, conserved	R385G	A	50			A	13			A	14			A	50			G	50			A	13			A	21			A	39
1	575647	T	PVX_093495	hypothetical protein, conserved	H1003	T	50			C	7			C	22			C	50			C	50			C	2			C	6			C	8
1	576018	C	PVX_093495	hypothetical protein, conserved	T1127I	C	50			C	8			C	41			C	50			C	50			C	7	T	3	T	20			T	32
1	576047	C	PVX_093495	hypothetical protein, conserved	H1137D	G	48			C	13			C	38			C	50			C	50			G	6	C	5	C	23			C	34
1	577903	C				T	48			T	11			T	32			T	48			T	49			T	6			T	8			T	8
1	577952	C				C	50			C	21			T	33			T	50			C	50			T	4			T	7			T	8
1	578570	C	PVX_093500	hypothetical protein, conserved	V58	C	49			T	29			C	37			C	50			C	50			C	28			C	50			C	50
1	578884	C				C	50			C	8			C	40			C	49			C	50			C	5	A	3	A	15			A	28
1	579513	G				G	50			G	13			G	28			G	50			G	50			A	5	G	4	A	23			A	24
1	580336	T				T	50			T	8			T	30			T	50			T	49			C	20			C	33			C	34
1	580467	G				G	50			G	35			G	34			G	50			G	50			G	28			G	50			G	50
1	580719	A				A	50			A	29			G	50			G	50			A	50			G	41			G	50			G	50
1	580738	A				G	50			A	27			A	43			A	50			A	50			A	41			A	50			A	50
1	580761	C				C	50			C	33			C	46			C	50			C	50			C	45			C	50			C	50
1	581076	A				A	50			A	17			A	43			A	50			A	50			G	24			G	47			G	50
1	581410	G				T	50			G	23			G	50			G	50			G	50			G	45			G	50			G	50
1	581544	A	PVX_093505	hypothetical protein, conserved	G580	A	50			G	30			A	50			A	50			A	49			A	49			A	50			A	50
1	582185	T	PVX_093505	hypothetical protein, conserved	T367A	T	49			C	16			C	50			C	50			C	50			C	46			C	50			C	50
1	582383	C	PVX_093505	hypothetical protein, conserved	G301R	G	50			G	13			C	49			C	49			C	50			C	50			C	50			C	50
1	582703	A	PVX_093505	hypothetical protein, conserved	L194P	G	50			G	26			G	46			G	49			G	50			G	45			G	49			G	49
1	583470	T				G	50			G	50			G	49			G	50			G	50			G	50			G	50			G	49
1	584457	T				G	49			G	40			T	50			T	50			T	50			T	50			T	50			T	50
1	584658	G				G	50			G	29			G	50			A	49			G	50			G	37			G	50			G	50
1	585241	C				C	48			C	37			C	49			T	49			C	49			C	50			C	49			C	50
1	585469	C				C	50			C	37			A	50			A	50			C	50			C	41			C	50			C	50
1	585765	T				T	50			T	37			T	50			T	50			T	50			T	50			T	50			T	50
1	585857	C				A	49			C	40			A	50			A	50			A	50			A	48			A	50			A	50
1	585890	C				C	50			C	41			C	50			C	50			C	50			C	50			C	50			C	50
1	586077	G				A	50			G	31			A	50			A	50			A	50			A	50			A	49			A	50
1	586154	A				G	50			G	28			G	49			G	50			G	50			G	47			G	50			G	50
1	586372	G				A	50			A	50			A	4			A	50			G	50			A	50			A	50			A	49
1	586664	C				C	50			T	39			C	50			C	50			T	49			C	50			C	50			C	50
1	587003	T				G	50			G	40			G	49			T	50			T	50			T	34	G	16	G	50			G	50
1	587019	T				T	50			T	33			T	49			G	50			T	49			T	50			T	50			T	50
1	587766	G				G	50			G	35			G	50			G	50			A	50			G	46			G	50			G	50
1	587884	G				A	49			G	41			G	49			G	50			G	50			A	37			A	49			A	50
1	588209	T				G	50			T	29			T	44			T	50			T	50			T	30			T	49			T	50
1	588509	G				G	48			A	11			A	7			A	50			A	38			A	14			A	38			A	35
1	589212	A				T	50			A	38			T	50			T	49			T	50			T	50			T	50			T	49
1	589457	T				T	49			T	24			C	49			C	49			C	50			T	32			T	49			T	50
1	589495	A				A	49			A	29			G	37			G	50			G	49			G	34			G	50			G	50
1	589802	C				C	50			C	17			C	50			T	50			C	50			C	13			C	25			C	50
1	589915	C				C	50			C	18			A	44			C	50			C	50			C	29			C	50			C	48
1	590275	T				T	50			T	23			T	50			T	50			T	50			T	50			T	50			T	50
1	590555	A	PVX_093515	GTP-ase activating protein, putative	K14Q	C	50			A	23			C	49			C	50			C	50			C	38			C	49			C	49
1	591565	C	PVX_093515	GTP-ase activating protein, putative	G350	C	50			C	44			C	50			C	50			C	50			C	28	T	22	T	50			T	49
1	591904	T	PVX_093515	GTP-ase activating protein, putative	F463	C	48			C	50			C	50			C	50			C	50			C	50			C	50			C	50
1	591941	C				T	49			T	46			C	49			C	50			C	50			C	41			C	50			C	50
1	592411	G				A	29	G	21	G	10			A	25	G	16	A	29	G	21	A	29	G	18	G	23	A	8	A	27	G	21	A	29	G	19
1	592617	G	PVX_093520	cyclophilin, putative	P250	G	50			G	47			G	50			T	50			G	50			G	50			G	50			G	50
1	593496	G				T	50			G	20			G	42			G	50			G	50			G	5			G	26			G	29
1	593767	C				C	50			C	30			C	49			C	49			T	49			C	17			C	50			C	50
1	594141	C				C	50			C	34			C	50			C	49			T	49			T	8			T	30			T	49
1	594492	C				C	50			C	14			A	46			A	50			C	50			C	5			C	13			C	19
1	594672	A	PVX_093525	hypothetical protein	S36G	A	50			G	16			A	50			A	50			A	50			A	30			A	50			A	50
1	595014	T	PVX_093525	hypothetical protein	C150R	T	50			C	15			T	48			C	49			T	50			C	22			C	50			C	50
1	595099	G	PVX_093525	hypothetical protein	S178T	G	50			G	25			G	41			G	50			C	48			G	23			G	46			G	50
1	595437	A	PVX_093525	hypothetical protein	I291V	G	50			A	17			G	42			G	50			G	50			G	21			G	44			G	50
1	596007	G	PVX_093525	hypothetical protein	G481S	G	50			A	39			G	45			G	50			G	50			G	30			G	50			G	50
1	596244	G	PVX_093525	hypothetical protein	V560I	G	50			G	49			G	50			G	50			G	50			A	50			A	50			A	50
1	596291	G	PVX_093525	hypothetical protein	E575	G	50			A	49			G	47			G	50			G	49			G	46			G	50			G	49
1	596472	C	PVX_093525	hypothetical protein	R636C	C	50			C	38			C	48			T	50			C	49			C	50			C	50			C	50
1	596841	A				A	50			A	40			A	32			A	50			A	50			A	13			A	35			A	50
1	597437	C	PVX_093525	hypothetical protein	L957	C	50			G	32			C	50			C	50			C	50			C	22			C	46			C	50
1	597579	G	PVX_093525	hypothetical protein	G1005C	G	50			G	40			G	50			G	50			G	50			G	14	T	3	T	41			T	48
1	597734	A	PVX_093525	hypothetical protein	E1056	G	50			G	24			G	28			G	50			G	50			G	18			G	36			G	48
1	598502	C	PVX_093525	hypothetical protein	S1312	C	50			C	27			C	38			T	50			C	50			T	10	C	7	C	40			C	50
1	598527	G	PVX_093525	hypothetical protein	A1321S	G	49			G	28			G	43			T	50			G	50			T	8	G	5	G	35			G	45
1	598932	G	PVX_093525	hypothetical protein	D1456H	C	49			C	35			C	46			C	50			C	50			C	33			C	49			C	50
1	599155	G	PVX_093525	hypothetical protein	R1530K	G	50			G	42			G	50			G	50			A	50			G	39			G	50			G	50
1	599445	G	PVX_093525	hypothetical protein	G1627S	G	50			G	45			G	39			G	50			G	50			A	12	G	8	A	39			A	46
1	599629	A	PVX_093525	hypothetical protein	E1688A	A	50			C	48			C	50			C	50			C	49			C	46			C	49			C	48
1	600272	C	PVX_093525	hypothetical protein	T1902	T	50			T	48			T	50			T	50			T	50			T	34			T	50			T	50
1	600361	C	PVX_093525	hypothetical protein	P1932L	T	50			C	49			C	50			C	50			C	50			T	20	C	19	T	49			T	50
1	600582	A	PVX_093525	hypothetical protein	N2006D	A	50			A	50			G	26			A	50			A	50			A	10	G	7	G	41			G	50
1	602589	C	PVX_093530	pseudouridylate synthase 1, putative	D144E	C	50			C	47			C	33			A	50			C	50			C	4			C	14			C	17
1	602994	C	PVX_093530	pseudouridylate synthase 1, putative	S279	T	48			C	49			C	50			C	50			C	50			C	16			C	35			C	48
1	603762	C				C	50			C	48			G	49			C	50			C	50			C	24	G	18	G	50			G	50
1	604091	C				C	50			C	48			T	49			C	50			C	50			C	7			C	17			C	25
1	604165	C				C	50			C	49			C	48			C	50			C	49			C	2	T	2	T	11			T	39
1	604864	G	PVX_093535	hypothetical protein, conserved	P5010A	G	50			G	50			G	49			G	50			G	50			G	17	C	15	C	50			C	49
1	604921	C	PVX_093535	hypothetical protein, conserved	E4991K	C	50			C	50			C	47			C	49			T	50			C	16			C	31			C	48
1	605207	T	PVX_093535	hypothetical protein, conserved	K4895N	G	48			G	50			G	50			G	49			G	49			G	36			G	50			G	50
1	605528	A				G	45			.	0			A	45			G	48			A	43			A	13	G	6	G	50			G	50
1	606295	T	PVX_093535	hypothetical protein, conserved	T4584A	T	50			T	49			T	49			T	47			C	49			C	38			C	50			C	50
1	606550	C	PVX_093535	hypothetical protein, conserved	G4499W	C	50			C	50			A	49			C	49			C	50			C	29			C	50			C	50
1	606656	T	PVX_093535	hypothetical protein, conserved	G4463	T	50			T	50			T	50			C	49			C	50			T	6	C	2	C	26			C	33
1	607081	A	PVX_093535	hypothetical protein, conserved	L4322M	A	50			T	50			A	49			A	50			A	50			A	6			A	12			A	25
1	607202	A				A	50			A	50			A	50			A	50			A	50			A	15			A	21			A	35
1	608060	G	PVX_093535	hypothetical protein, conserved	N3995	G	50			G	45			G	49			G	50			A	49			G	37			G	50			G	50
1	608396	G	PVX_093535	hypothetical protein, conserved	N3883K	G	50			C	49			G	50			G	50			G	50			G	19			G	32			G	38
1	608429	G	PVX_093535	hypothetical protein, conserved	S3872	G	50			G	50			G	50			G	50			C	50			G	19			G	34			G	38
1	608563	T	PVX_093535	hypothetical protein, conserved	K3828E	C	50			T	49			T	50			T	50			C	50			T	32			T	50			T	50
1	608615	G	PVX_093535	hypothetical protein, conserved	Y3810	G	49			G	49			G	49			G	50			G	49			G	31	A	17	A	50			A	49
1	608774	A	PVX_093535	hypothetical protein, conserved	L3757	C	50			C	49			C	50			C	50			A	50			C	35			C	50			C	50
1	609002	C	PVX_093535	hypothetical protein, conserved	A3681	T	50			T	44			C	50			T	49			C	49			T	4			C	8	T	2	C	15
1	609347	C	PVX_093535	hypothetical protein, conserved	L3566	C	49			T	50			C	50			C	49			C	50			C	23			C	50			C	50
1	609801	C	PVX_093535	hypothetical protein, conserved	R3415K	C	50			C	34			C	43			T	48			C	50			T	4	C	3	T	14			T	17
1	609959	C	PVX_093535	hypothetical protein, conserved	E3362	C	49			C	27			T	49			T	50			C	50			T	9			T	25			T	22
1	610285	G	PVX_093535	hypothetical protein, conserved	H3254D	G	50			G	37			G	50			G	50			C	50			G	6			G	11			G	23
1	610703	G	PVX_093535	hypothetical protein, conserved	L3114	G	50			G	40			G	50			C	49			G	50			G	7			G	22			G	40
1	610847	C	PVX_093535	hypothetical protein, conserved	K3066	T	48			T	41			C	48			C	14			C	50			C	9			C	10			C	16
1	610889	C	PVX_093535	hypothetical protein, conserved	L3052	C	50			C	49			C	49			T	50			C	49			C	12			C	14			C	23
1	611135	A	PVX_093535	hypothetical protein, conserved	D2970	A	49			A	49			A	50			A	50			A	50			G	28			G	50			G	50
1	611319	T				T	50			T	50			T	50			T	50			T	50			T	20			T	50			T	50
1	611359	C	PVX_093535	hypothetical protein, conserved	E2896K	C	50			C	50			T	50			C	50			C	50			T	19			T	45			T	50
1	611564	G				G	50			G	49			G	49			G	50			G	50			G	21			G	44			G	50
1	611683	C	PVX_093535	hypothetical protein, conserved	E2788Q	C	50			C	41			G	50			C	50			C	50			C	12			C	23			C	49
1	612575	G	PVX_093535	hypothetical protein, conserved	G2490	G	50			G	28			C	50			G	50			G	49			G	2	C	2	G	12			G	15
1	613394	G	PVX_093535	hypothetical protein, conserved	C2217	G	50			G	40			G	50			G	50			G	50			G	3	A	1	A	18			A	24
1	614064	C	PVX_093535	hypothetical protein, conserved	G1994A	G	50			C	34			G	43			G	50			C	50			.	0			C	8			C	12
1	614096	C	PVX_093535	hypothetical protein, conserved	A1983	C	50			C	24			C	50			T	50			C	50			.	0			C	12			C	20
1	614561	A	PVX_093535	hypothetical protein, conserved	S1828	A	50			A	22			G	48			G	48			G	50			.	0			G	8			G	14
1	614724	A	PVX_093535	hypothetical protein, conserved	I1774T	A	50			G	39			A	50			A	50			G	50			A	1			A	2			A	6
1	614920	T	PVX_093535	hypothetical protein, conserved	N1709H	T	50			T	18			T	50			T	50			G	49			T	8			T	14			T	19
1	615013	T	PVX_093535	hypothetical protein, conserved	I1678L	G	50			G	36			T	50			T	50			T	50			G	17			G	12			G	47
1	615062	G				G	50			G	24			G	50			G	50			G	50			G	16			G	27			G	47
1	615411	T	PVX_093535	hypothetical protein, conserved	H1545P	G	50			G	28			G	44			G	48			G	50			G	3			G	6			G	17
1	615584	G	PVX_093535	hypothetical protein, conserved	S1487R	C	50			G	16			C	34			G	49			C	49			.	0			C	2			C	13
1	615983	C	PVX_093535	hypothetical protein, conserved	A1354	C	50			C	11			C	50			T	49			C	50			C	4			C	6			C	7
1	616119	G	PVX_093535	hypothetical protein, conserved	A1309V	A	49			G	30			G	49			A	49			G	50			A	2			A	11			A	12
1	616280	T	PVX_093535	hypothetical protein, conserved	Q1255H	G	50			G	45			T	50			T	49			G	50			G	6			G	31			G	30
1	616525	T	PVX_093535	hypothetical protein, conserved	T1174A	T	49			C	23			T	50			T	49			T	49			T	5			T	14			T	22
1	617054	G	PVX_093535	hypothetical protein, conserved	I997	G	50			G	27			A	48			G	50			A	50			A	6	G	4	A	14			A	24
1	618281	T	PVX_093535	hypothetical protein, conserved	E588	T	50			C	28			T	40			T	50			T	50			T	7			T	28			T	46
1	618482	C	PVX_093535	hypothetical protein, conserved	T521	A	49			C	28			C	39			C	50			C	49			C	14			C	31			C	25
1	619506	T	PVX_093535	hypothetical protein, conserved	H180R	T	50			T	16			C	32			C	50			C	50			C	4			.	0			C	7
1	619778	C	PVX_093535	hypothetical protein, conserved	V89	C	49			C	20			C	50			A	50			C	50			C	1			C	9			C	11
1	619945	C	PVX_093535	hypothetical protein, conserved	D34Y	C	49			C	24			C	50			C	49			A	48			C	6			C	15			C	19
1	620087	C				A	49			A	17			C	49			C	50			C	50			C	7			C	11			C	15
1	620709	G				A	50			A	27			G	35			G	50			G	50			G	7			G	14			G	17
1	621148	C				C	50			T	40			C	50			C	49			C	50			C	3			C	13			C	10
1	622151	G	PVX_093540	methionine aminopeptidase, putative	D412E	G	50			C	19			G	50			C	50			G	49			G	4	C	4	G	14			G	23
1	622458	C	PVX_093540	methionine aminopeptidase, putative	G310D	C	49			C	19			C	50			C	50			T	50			C	2			C	4			C	4
1	622706	T	PVX_093540	methionine aminopeptidase, putative	K227	T	50			T	10			C	49			C	50			C	50			C	2			C	7			C	12
1	624123	A				C	50			C	19			C	49			C	50			C	50			C	1			C	9			C	7
1	624156	C				C	47			C	26			C	44			A	49			C	50			C	2			C	8			C	4
1	624181	G				A	49			A	30			A	36			A	49			A	50			A	3			A	2			A	9
1	624338	T				T	50			T	23			G	50			G	49			G	49			G	7			G	7			G	14
1	624739	A	PVX_093545	hypothetical protein, conserved	V631G	C	49			A	20			A	50			C	50			C	50			.	0			.	0			C	8
1	625258	C	PVX_093545	hypothetical protein, conserved	G458A	G	50			G	28			G	47			G	48			G	50			G	3			G	16			G	24
1	625945	A	PVX_093545	hypothetical protein, conserved	V229A	A	50			A	26			G	38			G	50			G	50			A	10	G	7	A	26			A	45
1	626481	A	PVX_093545	hypothetical protein, conserved	H50	G	50			A	25			A	50			A	48			A	50			A	4			A	12			A	26
1	626947	G				G	50			G	27			G	37			G	49			C	50			G	4			G	8			G	7
1	626977	G				A	50			G	23			G	49			G	50			G	48			G	5			G	8			G	7
1	627000	G				C	50			G	24			G	49			G	50			G	49			G	5			G	7			G	7
1	627071	G				A	50			A	20			A	45			A	50			A	49			A	6			A	7			A	7
1	627217	G				G	48			G	12			G	48			G	50			G	49			G	3			G	7			G	10
1	627292	G				G	50			G	21			G	50			G	50			G	50			G	8			G	13			G	10
1	629329	G	PVX_093550	hypothetical protein, conserved	H412Q	G	50			C	49			C	50			C	50			C	50			C	19			C	50			C	50
1	629505	G				G	50			G	50			G	49			A	50			G	50			G	23			G	50			G	48
1	629513	C				C	50			C	44			C	49			C	50			C	50			C	23			C	50			C	50
1	629530	C				C	50			C	41			C	49			A	50			C	50			C	24			C	50			C	50
1	629774	T				T	50			C	38			T	36			T	50			T	50			T	23			T	47			T	49
1	629842	C				T	48			T	42			C	50			C	50			T	50			C	10	T	9	C	44			C	50
1	630407	C	PVX_093550	hypothetical protein, conserved	R181Q	C	50			C	37			C	50			C	50			C	50			T	15	C	11	T	50			T	50
1	630468	G				A	48			G	27			G	49			G	50			G	49			G	24			G	33			G	40
1	631233	G				G	50			G	29			G	50			G	50			G	50			G	30			G	50			G	50
1	631941	C				T	50			T	19			T	50			C	49			C	50			C	3			C	9			C	15
1	632503	G				C	50			G	29			C	50			C	50			C	50			C	15	G	5	G	36			G	49
1	632947	G				C	50			G	34			G	50			G	50			G	50			G	20			G	45			G	50
1	633216	A				A	50			A	38			G	49			A	50			A	49			A	8			A	14			A	33
1	633268	G				G	50			T	40			G	50			G	50			G	50			G	7			G	13			G	24
1	633446	T				C	50			C	28			C	49			C	50			C	50			C	1			C	6			C	5
1	634144	C				C	50			C	19			C	7			T	47			C	50			.	0			.	0			.	0
1	634855	G	PVX_093555	proteasome beta-subunit type 4, putative	K223	G	50			G	27			A	50			G	50			G	50			A	6	G	4	G	21			G	26
1	635342	A				A	50			A	15			G	26			G	50			A	50			.	0			A	3			A	7
1	636514	A	PVX_093560	tubulin gamma chain, putative	D130	A	50			A	30			G	50			G	50			G	50			G	10	A	7	G	50			G	50
1	636979	C				A	50			C	33			C	50			C	50			C	50			C	8			C	5			C	11
1	637823	C				C	50			C	50			C	50			C	49			T	49			.	0			T	7			T	10
1	637854	G				A	48			A	44			A	49			A	49			A	49			A	4			A	7			A	19
1	637879	T				C	50			C	45			T	50			T	49			T	50			T	5			T	12			T	29
1	639148	T				T	50			T	50			T	50			T	50			T	50			T	50			T	50			T	50
1	639610	T				T	50			T	50			T	50			T	50			T	50			T	50			T	50			T	50
1	640353	C	PVX_093565	hypothetical protein, conserved	E343	C	50			C	50			T	49			C	50			C	49			C	49			C	50			C	50
1	641110	G	PVX_093565	hypothetical protein, conserved	A91V	A	45			G	15	A	11	G	47			G	50			A	49			G	5			G	22			G	35
1	641385	G				G	50			G	36			G	50			G	50			G	49			G	5	A	5	A	18			A	27
1	641431	G				A	49			G	30			G	50			G	50			A	49			G	9			G	11			G	17
1	641921	C				C	50			C	40			C	50			C	50			T	50			C	24			C	50			C	50
1	642081	A				A	49			A	27			A	50			G	50			A	50			A	17			A	36			A	50
1	642562	T				T	50			T	14			T	48			T	50			T	50			C	4	T	1	C	19			C	41
1	642738	A				A	49			A	18			T	50			T	50			A	50			A	10			A	17			A	35
1	643052	C				C	50			C	24			C	50			C	50			C	50			C	6			C	17			C	25
1	643797	C				A	39	C	11	C	34			C	50			C	49			A	41	C	9	A	22			A	40			A	49
1	644032	G				G	50			G	35			G	50			G	50			G	50			G	12			G	24			G	41
1	644067	G				G	50			G	41			G	50			G	50			G	50			G	14			G	31			G	37
1	644756	G				T	50			G	35			G	50			G	50			G	50			G	17			G	47			G	49
1	645362	G				G	50			G	50			G	50			G	50			G	50			G	18			G	50			G	50
1	646252	C				C	48			C	50			C	49			A	49			C	50			C	15			C	41			C	50
1	646901	T				T	49			T	46			T	49			T	49			C	50			T	3			T	6			T	11
1	647352	C				C	50			C	38			C	50			T	46			T	48			C	4	T	2	T	9			T	17
1	647361	G				G	50			G	46			G	49			G	50			G	49			G	7			G	11			G	19
1	647716	T				T	47			T	40			T	49			T	48			C	50			T	11			T	50			T	49
1	647743	C				C	49			C	32			C	49			A	50			C	50			C	15			C	50			C	50
1	647934	C				C	49			C	34			C	49			T	50			C	50			C	10			C	39			C	50
1	647937	G				A	50			G	35			G	50			G	50			A	50			A	10			A	39			A	47
1	647955	G				G	49			G	36			G	49			A	50			G	50			G	11			G	39			G	42
1	648656	G	PVX_093570	AAA family ATPase, putative	D1031E	G	50			G	48			T	50			T	50			G	50			G	19			G	32			G	49
1	648786	T	PVX_093570	AAA family ATPase, putative	N988S	C	49			T	43			T	49			T	49			T	49			T	10			T	10			T	14
1	650122	T	PVX_093570	AAA family ATPase, putative	S543G	T	50			T	47			T	49			T	50			C	50			T	12			T	36			T	50
1	651017	T	PVX_093570	AAA family ATPase, putative	K269	C	47			C	30	T	8	T	50			C	48			C	49			T	19			T	45			T	50
1	651416	C	PVX_093570	AAA family ATPase, putative	R136	T	50			C	50			T	50			T	49			C	50			T	16			T	25			T	34
1	651465	A	PVX_093570	AAA family ATPase, putative	V120A	G	50			G	49			G	48			G	50			G	50			A	4	G	4	G	14			G	28
1	651572	A	PVX_093570	AAA family ATPase, putative	H84	G	50			G	45			G	45			G	50			G	48			G	4			G	8			G	8
1	652092	C				T	49			C	36			C	50			C	50			C	50			C	1	T	1	T	3			T	10
1	652255	G				G	50			G	20			G	33			G	49			T	50			G	5			G	10			G	5
1	652693	A				A	49			C	17	A	6	C	48			C	48			C	50			C	4			C	12			C	7
1	652812	C				C	49			C	48			G	48			C	50			G	50			G	7	C	1	C	13			C	24
1	654425	G	PVX_093575	DNA repair protein rhp54, putative	P823L	G	50			G	17			G	43			A	50			G	50			G	12			G	41			G	49
1	654490	C				C	50			C	22			C	47			C	50			C	50			C	10			C	33			C	38
1	654738	T	PVX_093575	DNA repair protein rhp54, putative	S719C	A	48			A	20			A	46			A	50			A	49			A	7			A	11			A	15
1	654772	A	PVX_093575	DNA repair protein rhp54, putative	D707	A	50			A	15			A	40			A	50			G	49			G	5	A	1	G	11			G	13
1	654850	G	PVX_093575	DNA repair protein rhp54, putative	F681L	G	50			G	12			C	38			C	50			C	50			C	3			C	9			C	17
1	655276	A	PVX_093575	DNA repair protein rhp54, putative	I539	G	50			G	25			G	35			G	50			G	50			G	14			G	17			G	36
1	655297	G	PVX_093575	DNA repair protein rhp54, putative	L532	G	50			G	34			C	42			C	50			G	50			C	11			C	14			C	26
1	655621	T	PVX_093575	DNA repair protein rhp54, putative	K424	T	50			C	25			C	35			T	50			C	50			C	4			C	12			C	16
1	656788	G	PVX_093575	DNA repair protein rhp54, putative	D35	G	50			G	12			G	16			A	50			G	50			G	1			G	3			G	4
1	656877	C	PVX_093575	DNA repair protein rhp54, putative	G6R	C	50			C	25			C	14			T	49			C	50			C	1			C	3			C	2
1	656977	G				G	50			G	22			G	16			G	49			T	50			G	3			G	5			G	2
1	658308	G	PVX_093580	mitogen-activated protein kinase organizer 1, putative	S240	G	50			G	19			G	35			G	50			A	49			G	9			G	27			G	38
1	658693	G				G	50			G	20			G	27			G	49			G	50			G	3	T	1	T	21			T	38
1	658723	G				T	20	G	9	G	35			G	38			T	48			T	16	G	4	G	5	T	5	G	25			G	45
1	658753	T				G	38	T	12	T	48			T	34	G	9	T	50			T	50			T	10			T	29			T	49
1	659230	A				A	49			.	0			.	0			.	0			G	35	A	15	G	1			G	4	A	3	G	9	A	4
1	659785	C	PVX_093580	mitogen-activated protein kinase organizer 1, putative	E29	C	50			C	32			T	39			T	50			C	50			C	30			C	50			C	50
1	660287	G				C	50			G	33			G	25			G	50			G	50			C	3			C	8			C	20
1	660578	G				G	50			G	24			G	28			G	49			A	50			G	11			G	24			G	42
1	661118	C				C	50			C	34			C	34			C	50			G	50			C	30			C	50			C	50
1	661651	C				T	49			T	30			C	38			C	50			T	50			T	4			T	25			T	34
1	661997	T				T	50			T	22			T	46			T	49			A	50			T	15			T	26			T	45
1	662311	C				G	50			G	15			G	31			G	50			G	50			G	8			G	24			G	31
1	662336	G	PVX_093585	SF-assemblin, putative	E6	A	49			A	14			A	28			A	47			A	49			A	9			A	26			A	32
1	662453	G	PVX_093585	SF-assemblin, putative	R45S	G	50			G	24			G	37			G	49			C	50			G	12			G	15			G	38
1	662927	G	PVX_093585	SF-assemblin, putative	E203	G	49			G	21			G	31			G	50			A	50			G	4			G	14			G	15
1	663229	C	PVX_093585	SF-assemblin, putative	A304G	G	49			G	18			G	28			G	49			G	50			G	5			G	12			G	25
1	664248	G	PVX_093585	SF-assemblin, putative	G603	A	49			G	50			G	31			G	50			G	50			G	6			G	15			G	17
1	664433	G				G	50			A	25			G	13			G	50			A	50			A	1			A	3			A	8
1	664768	C				C	50			T	24			C	33			C	50			C	50			C	14			C	34			C	47
1	665336	G				G	50			G	22			G	38			G	50			A	50			G	4			G	14			G	18
1	665655	C				C	49			C	28			C	36			C	50			T	50			C	4			C	13			C	12
1	666710	G	PVX_093590	hypothetical protein, conserved	G342D	G	50			A	30			G	46			G	50			G	49			G	9			G	13			G	21
1	666755	A	PVX_093590	hypothetical protein, conserved	E357A	A	50			C	27			A	39			A	50			C	50			A	6	C	6	A	9			A	21
1	666833	A	PVX_093590	hypothetical protein, conserved	K383T	A	50			A	35			C	50			A	50			A	50			A	12			A	19			A	32
1	667262	T	PVX_093590	hypothetical protein, conserved	V526A	C	50			C	42			T	41			C	50			C	49			C	13			C	26			C	38
1	667701	G	PVX_093590	hypothetical protein, conserved	A672	G	50			C	49			G	36			G	50			G	50			G	5			G	9			G	13
1	668182	G				G	50			G	48			G	50			G	50			G	50			A	12	G	11	A	38			A	50
1	668243	A				A	50			A	48			A	50			A	49			T	50			A	19			A	33			A	46
1	668364	T				T	49			G	48			G	46			T	50			T	50			T	5	G	4	T	16			T	26
1	669347	G	PVX_093595	cyclophilin, putative	L342M	G	50			G	50			G	49			T	50			G	50			G	5			G	2			G	6
1	670594	T				T	49			T	37			T	50			T	49			C	50			T	3	C	1	C	6			C	13
1	671211	C	PVX_093600	hypothetical protein, conserved	T4K	C	50			C	37			C	50			A	50			C	50			C	10			C	3			C	8
1	671356	A	PVX_093600	hypothetical protein, conserved	L52	G	50			A	28			A	50			A	50			G	50			G	13			G	14			G	20
1	671553	A				G	50			G	30			A	50			A	50			G	50			G	13			G	27			G	30
1	671831	A				A	50			A	38			A	49			A	50			G	50			A	7			A	8			A	23
1	672371	C	PVX_093605	serine/threonine protein phosphatase 2b (catalytic subunit), putative	T508	A	50			C	49			A	46			C	50			A	50			C	1			C	3			C	5
1	672502	G	PVX_093605	serine/threonine protein phosphatase 2b (catalytic subunit), putative	Q465E	G	50			G	29			G	50			C	50			G	50			G	3			G	6			G	14
1	672776	G	PVX_093605	serine/threonine protein phosphatase 2b (catalytic subunit), putative	N373	G	50			A	47			G	50			G	50			G	50			G	36			G	50			G	50
1	673999	G				G	50			A	50			G	49			G	50			G	50			G	3			G	12			G	18
1	674040	C				C	50			T	44			C	50			C	50			C	50			C	5			C	17			C	19
1	674492	T				T	50			C	17			T	49			C	50			T	50			T	3			T	11	C	1	T	6
1	675079	C				C	49			T	26			C	49			C	50			C	50			C	13			C	23			C	48
1	675141	T				T	50			T	28			T	49			C	50			T	50			T	11			T	15			T	38
1	675227	A				A	50			A	31			A	49			T	48			T	48			.	0			T	8			T	16
1	675395	C				C	50			C	25			C	41			G	50			G	50			.	0			C	2			C	7
1	676740	C				C	49			C	38			T	50			T	50			T	50			T	19	C	6	C	50			C	50
1	676966	C				C	50			C	28			C	49			C	50			A	50			C	13			C	46			C	50
1	677826	C				C	50			C	33			C	50			C	50			C	50			C	7	T	3	T	31			T	42
1	678056	A				A	50			A	46			G	48			G	50			G	49			A	20	G	16	G	50			G	50
1	678443	T				T	50			T	49			A	28	T	22	T	25	A	25	A	44			T	8	A	7	A	39			A	50
1	678545	G				G	50			G	50			G	50			A	50			G	50			G	18			G	43			G	50
1	678687	C				C	50			C	37			C	50			A	50			C	50			C	32			C	49			C	50
1	679089	G				G	50			G	48			G	50			G	50			G	50			G	12	A	5	A	32			A	44
1	679111	G				G	50			G	47			G	50			G	50			T	50			G	17			G	27			G	45
1	679311	T	PVX_093610	hypothetical protein, conserved	E1707G	T	50			T	43			T	50			T	49			T	49			T	13	C	9	C	44			C	50
1	680093	G				G	50			G	50			G	50			G	50			G	50			G	21			G	50			G	50
1	680132	C	PVX_093610	hypothetical protein, conserved	G1433	G	49			G	36			C	49			G	50			C	50			C	12	G	9	C	43			C	50
1	680192	G	PVX_093610	hypothetical protein, conserved	N1413K	G	50			G	44			G	50			G	49			G	50			G	8	C	7	C	29			C	50
1	680223	T	PVX_093610	hypothetical protein, conserved	K1403R	C	50			T	43			T	49			T	50			C	50			T	13			T	27			T	50
1	680979	T	PVX_093610	hypothetical protein, conserved	D1151G	T	21			T	5			T	10	C	4	C	48			T	44			.	0			.	0			.	0
1	681459	C	PVX_093610	hypothetical protein, conserved	R991K	C	50			T	22			C	50			C	49			C	47			C	3	T	3	T	12			T	20
1	681491	C	PVX_093610	hypothetical protein, conserved	L980	T	49			T	28			T	42			T	49			C	48			T	7			T	17			T	21
1	681587	G	PVX_093610	hypothetical protein, conserved	G948	G	50			G	27			G	49			G	50			G	50			A	6	G	5	A	23			A	31
1	682055	T	PVX_093610	hypothetical protein, conserved	L792	T	50			T	22			T	30			T	50			G	50			.	0			G	3			G	4
1	682411	C	PVX_093610	hypothetical protein, conserved	E674K	T	49			C	21			C	40			C	49			C	50			C	1			C	7			C	9
1	683148	G	PVX_093610	hypothetical protein, conserved	P428Q	G	50			G	14			G	49			T	49			G	50			G	7			G	10			G	9
1	683157	C	PVX_093610	hypothetical protein, conserved	G425V	C	50			C	19			C	50			C	50			A	49			C	7			C	9			C	9
1	684203	G				G	50			G	13			G	45			A	50			G	50			G	1			A	1			A	3
1	684492	G				G	50			G	18			T	17			T	50			G	50			T	2			T	12			T	13
1	685041	A				A	50			G	14			G	44			G	50			G	50			A	1			A	5			A	6
1	685718	T				C	49			T	17			C	47			C	50			C	50			.	0			C	3			C	10
1	686873	T	PVX_093615	phosphoinositide phosphatase SAC1, putative	F279I	T	49			T	27			T	50			T	50			A	50			T	27			T	49			T	49
1	687559	C	PVX_093615	phosphoinositide phosphatase SAC1, putative	F507	C	50			C	25			C	50			C	49			T	50			C	5			C	14			C	35
1	687965	G	PVX_093615	phosphoinositide phosphatase SAC1, putative	D643N	A	48			G	24			G	50			G	50			G	50			.	0			G	1			G	9
1	688458	T	PVX_093615	phosphoinositide phosphatase SAC1, putative	V807A	T	50			T	28			C	50			T	48			T	50			T	9			T	24			T	34
1	689102	T	PVX_093615	phosphoinositide phosphatase SAC1, putative	Y1022H	T	50			T	20			T	49			T	50			C	49			T	2			C	6			C	15
1	689115	G				G	49			G	19			G	44			G	50			G	50			G	1			G	6			G	12
1	689625	A	PVX_093615	phosphoinositide phosphatase SAC1, putative	Y1196F	A	50			A	47			T	49			T	50			T	50			T	10			T	44			T	49
1	689828	C				C	50			C	42			C	50			C	50			C	50			C	9			C	15			C	38
1	690237	G				G	50			G	49			A	50			G	50			G	50			G	19			G	41			G	50
1	690459	G	PVX_093620	hypothetical protein, conserved	L746V	C	50			G	43			G	50			G	49			G	50			G	21			G	45			G	50
1	690893	G	PVX_093620	hypothetical protein, conserved	P601R	G	47			G	49			G	48			G	46			G	47			G	11	C	4	C	20			C	48
1	691618	G	PVX_093620	hypothetical protein, conserved	P359	G	50			G	31			G	49			G	50			G	50			G	13	C	5	C	36			C	50
1	692030	C	PVX_093620	hypothetical protein, conserved	S222N	T	50			C	38			C	43			C	50			C	49			C	9			C	22			C	32
1	692412	G	PVX_093620	hypothetical protein, conserved	Q95E	G	50			C	25			G	50			G	50			G	50			G	18			G	37			G	50
1	692444	G	PVX_093620	hypothetical protein, conserved	T84I	G	50			G	25			A	49			A	50			G	50			G	17			G	46			G	50
1	692551	A	PVX_093620	hypothetical protein, conserved	G48	C	49			A	12			C	43			C	49			C	50			C	17			C	25			C	38
1	692626	A	PVX_093620	hypothetical protein, conserved	S23	C	50			A	6			C	29			C	50			C	50			C	15			C	36			C	50
1	692713	C				C	50			C	15			C	7			C	39			C	30			C	21			C	11			C	17
1	692815	A				G	50			A	11			A	38			A	50			A	50			A	20			A	42			A	49
1	693725	G				G	50			G	16			G	50			A	50			G	50			G	16			G	41			G	49
1	694348	A				A	50			A	14	T	13	A	17	T	10	A	9			T	49			A	6			A	2			A	1
1	694838	G				G	50			G	21			G	38			A	50			G	50			G	11			G	15			G	29
1	695081	G	PVX_093625	hypothetical protein, conserved	G16W	G	50			G	24			T	50			T	50			G	50			G	4	T	3	G	17			G	40
1	695239	C	PVX_093625	hypothetical protein, conserved	I68	A	50			C	27			C	49			C	50			C	50			A	12	C	5	A	38			A	50
1	695383	G				G	50			G	20			G	50			G	50			G	50			G	20			G	39			G	50
1	695767	G	PVX_093625	hypothetical protein, conserved	R244S	C	49			C	20			C	43			C	49			C	50			C	5			C	10			C	20
1	696082	T	PVX_093625	hypothetical protein, conserved	I349	C	50			T	27			T	49			T	50			T	50			T	21			T	35			T	50
1	696322	A				A	49			A	30			A	50			A	49			A	50			A	17			A	50			A	50
1	697237	C	PVX_093625	hypothetical protein, conserved	S734	T	50			C	27			C	50			C	50			C	50			T	16	C	9	C	50			C	50
1	697428	C	PVX_093625	hypothetical protein, conserved	A798V	C	50			C	43			C	49			C	50			T	49			C	36			C	50			C	50
1	697801	T	PVX_093625	hypothetical protein, conserved	C922	C	50			T	49			T	50			T	50			T	50			T	27	C	19	T	49			T	50
1	698672	T				T	49			C	45			C	50			T	48			C	50			C	3			C	11			C	19
1	699685	G				A	49			A	25	G	6	A	31			A	46			A	49			A	13			A	49			A	48
1	699720	A				A	32	G	17	A	36			G	37			A	36	G	14	A	37	G	13	G	24			G	42			G	48
1	699889	G				G	50			G	24			G	50			G	50			A	49			G	28			G	50			G	49
1	699911	G				G	50			G	30			G	48			T	47			T	47			G	18	T	16	G	50			G	50
1	700002	C				A	50			A	22			A	50			C	50			A	50			A	22	C	21	C	50			C	50
1	700029	A				G	50			G	30			G	43			G	50			G	50			G	47			G	50			G	49
1	700145	C				C	50			C	35			C	35			C	50			C	50			C	16	G	10	C	50			C	50
1	700475	G				G	50			G	36			C	33			C	50			G	50			C	18			C	26			C	44
1	700790	T				T	48			C	22			T	50			C	50			T	50			T	27			T	34			T	50
1	701063	C				C	50			C	22			C	40			C	50			C	50			C	14			C	41			C	50
1	701159	C				C	50			C	23			C	38			T	50			T	50			T	34			T	50			T	50
1	701290	G				G	50			G	29			G	47			G	50			T	50			G	28			G	49			G	50
1	701713	G				G	50			G	27			G	29			G	50			C	50			G	13			G	38			G	50
1	701756	A				A	50			A	25			A	32			C	50			A	50			A	9			A	32			A	39
1	702325	C				C	50			C	20			C	31			C	50			C	49			A	6	C	4	A	32			A	31
1	703470	T	PVX_093635	hypothetical protein	S150	C	50			C	12			C	17			C	50			C	50			C	5			C	16			C	16
1	704058	G	PVX_093635	hypothetical protein	E346	G	50			G	19			G	20			A	50			G	50			G	6			G	5			G	12
1	704341	T	PVX_093635	hypothetical protein	S441P	C	49			C	7			C	6			C	50			T	49			C	2			C	6			C	10
1	704823	G				G	50			G	14			G	21			G	50			G	50			G	6			G	14			G	27
1	704921	G	PVX_093635	hypothetical protein	G634E	G	50			G	23			G	20			G	49			A	49			G	4			G	9			G	16
1	705044	A	PVX_093635	hypothetical protein	N675S	G	49			G	29			G	15	A	2	G	50			G	50			G	4			G	13			G	17
1	705446	G	PVX_093635	hypothetical protein	R809L	G	50			G	31			T	18			T	50			G	50			T	1			T	3			T	7
1	705884	C	PVX_093635	hypothetical protein	A955G	G	49			C	24			C	16			C	50			C	49			C	4			C	21			C	26
1	705905	C	PVX_093635	hypothetical protein	A962E	C	50			C	36			C	10			C	50			A	49			C	6			C	19			C	21
1	705957	C	PVX_093635	hypothetical protein	G979	C	50			C	27			C	14			T	49			C	50			C	7			C	14			C	22
1	706251	T	PVX_093635	hypothetical protein	Y1077	T	50			C	29			C	21			C	50			C	49			T	14	C	14	C	45			C	50
1	706539	C	PVX_093635	hypothetical protein	P1173	C	50			C	26			A	24			A	50			C	50			C	11	A	11	A	49			A	50
1	706759	C	PVX_093635	hypothetical protein	Q1247E	G	50			G	28			G	25			G	49			G	50			G	4			G	17			G	32
1	708019	G	PVX_093635	hypothetical protein	E1667Q	G	49			G	43			G	50			G	50			G	50			G	17	C	12	C	50			C	50
1	709326	C	PVX_093635	hypothetical protein	V2102	G	50			G	50			G	48			C	50			C	50			C	4	G	3	C	19			C	27
1	709729	A	PVX_093635	hypothetical protein	S2237R	C	48			C	50			C	50			C	50			C	50			C	11			C	32			C	46
1	709834	C				C	50			C	50			C	50			C	50			C	50			C	37			C	50			C	50
1	710020	A	PVX_093635	hypothetical protein	I2334F	T	49			T	48			A	49			A	50			A	50			A	32			A	49			A	49
1	710299	G	PVX_093635	hypothetical protein	E2427Q	G	50			G	50			G	50			G	50			C	50			G	20			G	50			G	50
1	710322	A	PVX_093635	hypothetical protein	S2434	A	50			A	50			A	50			G	50			A	50			A	22			A	50			A	50
1	710481	C	PVX_093635	hypothetical protein	C2487	T	49			C	49			C	50			C	50			C	50			C	14			C	42			C	48
1	710659	G				G	49			G	50			G	50			G	50			G	50			G	7			G	25			G	43
1	710938	G				G	50			G	50			G	34			G	8			G	50			G	15			G	32			G	43
1	713179	T	PVX_093640	NAD-specific glutamate dehydrogenase, putative	E742D	G	28	T	22	G	27	T	23	T	19	G	16	G	47			G	42	T	8	G	7			G	19			G	27
1	713214	C	PVX_093640	NAD-specific glutamate dehydrogenase, putative	A731S	C	36			A	49			A	50			A	49			A	50			A	4			A	18	C	1	A	16	C	1
1	713266	C	PVX_093640	NAD-specific glutamate dehydrogenase, putative	G713	G	50			G	49			G	46			G	50			G	50			G	8			G	19			G	17
1	713895	G				G	50			G	50			G	50			G	50			G	50			G	29			G	50			G	50
1	713920	C				C	50			C	50			C	41			C	50			C	50			C	32			C	48			C	50
1	714142	G	PVX_093640	NAD-specific glutamate dehydrogenase, putative	C421	G	50			G	50			G	50			G	50			A	50			G	12			G	29			G	48
1	714280	T	PVX_093640	NAD-specific glutamate dehydrogenase, putative	K375	T	49			T	50			T	49			C	49			T	50			T	16			T	36			T	50
1	714316	G	PVX_093640	NAD-specific glutamate dehydrogenase, putative	T363	G	50			G	38			G	50			G	50			G	50			C	19			C	36			C	50
1	715568	C				C	50			T	35			C	42			C	50			C	50			C	4			C	14			C	33
1	716340	G				G	50			G	45			G	50			C	49			C	49			G	16			G	39			G	36
1	716486	A				A	50			A	46			A	49			A	50			A	50			A	18	T	14	T	49			T	50
1	716619	C				T	50			T	48			T	49			T	50			T	50			T	48			T	50			T	50
1	717691	C				C	50			C	49			C	50			C	50			C	50			A	24	C	21	A	49			A	50
1	717754	A	PVX_093645	hypothetical protein, conserved	L3459	A	50			A	49			G	48			A	50			A	50			A	26			A	50			A	50
1	718327	C	PVX_093645	hypothetical protein, conserved	G3268R	C	50			C	50			C	50			T	49			C	49			C	30	T	20	C	49			C	50
1	718348	G	PVX_093645	hypothetical protein, conserved	H3261N	G	50			G	49			G	50			T	50			G	50			G	50			G	50			G	50
1	718411	T	PVX_093645	hypothetical protein, conserved	T3240A	C	49			T	49			T	48			T	49			T	49			T	50			T	50			T	50
1	718442	C	PVX_093645	hypothetical protein, conserved	E3229D	C	50			C	50			C	50			C	50			G	50			C	50			C	50			C	50
1	718517	G	PVX_093645	hypothetical protein, conserved	S3204R	G	50			T	50			G	50			G	50			G	50			G	50			G	50			G	50
1	719029	T	PVX_093645	hypothetical protein, conserved	T3034A	T	50			T	49			T	50			T	47			C	50			T	27			T	49			T	50
1	719087	G	PVX_093645	hypothetical protein, conserved	S3014R	G	49			T	49			G	50			G	50			G	50			G	50			G	50			G	49
1	719182	T				T	50			T	50			T	48			T	50			T	50			T	50			T	50			T	50
1	719340	A	PVX_093645	hypothetical protein, conserved	F2930Y	A	50			A	49			A	49			T	50			A	50			A	50			A	50			A	50
1	719348	C	PVX_093645	hypothetical protein, conserved	V2927	C	49			C	44			C	50			C	50			C	50			C	24	T	23	C	50			C	50
1	719595	G	PVX_093645	hypothetical protein, conserved	P2845R	G	50			G	50			G	50			C	50			G	50			G	35			G	50			G	50
1	719814	T	PVX_093645	hypothetical protein, conserved	N2772I	T	49			T	30			T	49			T	46			T	49			T	15	A	6	A	47			A	50
1	719863	G				G	50			G	50			G	50			G	50			G	50			G	13			G	29			G	41
1	719893	C	PVX_093645	hypothetical protein, conserved	D2746N	T	50			C	49			C	45			C	49			C	50			C	11			C	22			C	37
1	720618	G	PVX_093645	hypothetical protein, conserved	T2504I	G	49			A	34			G	50			G	50			A	50			G	7	A	7	A	31			A	35
1	720712	A	PVX_093645	hypothetical protein, conserved	Y2473H	G	43			A	12	G	9	G	30			G	35	A	15	G	37	A	12	G	12			G	18			G	26
1	721543	T	PVX_093645	hypothetical protein, conserved	N2196H	T	46			T	49			T	47			T	48			T	50			T	7	G	7	G	22			G	31
1	721545	G	PVX_093645	hypothetical protein, conserved	S2195W	G	50			G	37			G	47			C	48			G	50			G	7	C	7	G	22			G	31
1	721956	T	PVX_093645	hypothetical protein, conserved	H2058P	T	49			T	48			G	49			G	50			T	47			T	14			T	18			T	24
1	722609	G	PVX_093645	hypothetical protein, conserved	H1840	G	50			G	35			G	49			G	50			G	50			G	9	A	8	A	35			A	43
1	722645	G	PVX_093645	hypothetical protein, conserved	N1828K	G	50			G	41			G	37			C	49			C	50			C	6	G	4	C	19			C	21
1	722683	T	PVX_093645	hypothetical protein, conserved	T1816P	G	50			G	32			G	47			G	47			G	48			.	0			G	21			G	30
1	724025	G	PVX_093645	hypothetical protein, conserved	S1368R	G	50			G	50			G	49			C	50			G	50			G	40			G	50			G	50
1	724189	C	PVX_093645	hypothetical protein, conserved	E1314K	C	50			C	50			C	50			C	49			T	50			C	29			C	50			C	49
1	724280	C	PVX_093645	hypothetical protein, conserved	K1283N	C	49			C	48			G	50			C	50			G	50			C	12			C	41			C	50
1	725301	A	PVX_093645	hypothetical protein, conserved	F943S	G	50			G	38			G	50			G	49			G	50			G	19			G	36			G	50
1	725355	T	PVX_093645	hypothetical protein, conserved	Y925S	T	50			T	42			T	50			G	50			T	50			T	14			T	44			T	48
1	725489	G	PVX_093645	hypothetical protein, conserved	S880	G	50			G	29			G	50			G	49			T	50			G	11			G	21			G	37
1	725692	G	PVX_093645	hypothetical protein, conserved	L813V	G	49			G	40			G	49			G	50			G	50			G	7			G	18	C	9	G	18
1	725764	C	PVX_093645	hypothetical protein, conserved	G789S	C	50			C	23			C	44			C	50			T	49			C	14			C	25			C	23
1	726404	C	PVX_093645	hypothetical protein, conserved	K575	C	50			C	40			C	50			C	50			T	49			C	28			C	50			C	49
1	727304	A	PVX_093645	hypothetical protein, conserved	I275	T	50			A	23			T	50			T	50			A	49			T	31			T	50			T	50
1	727733	C	PVX_093645	hypothetical protein, conserved	E132	C	50			C	18			C	29			C	50			C	50			C	4	T	1	T	14			T	37
1	727778	C				C	50			C	24			C	36			C	50			C	50			C	8			C	14			C	41
1	727862	A	PVX_093645	hypothetical protein, conserved	S89	A	49			A	28			G	42			G	50			G	50			G	20			G	38			G	50
1	728132	C				C	50			C	17			C	50			T	50			C	50			C	14			C	35			C	50
1	728329	G				G	49			G	17			G	46			C	49			G	50			G	10			G	11			G	40
1	728464	G				G	50			G	8			T	38			G	50			T	50			G	9			G	25			G	37
1	728956	A				T	50			T	26			A	34			A	49			A	50			A	7	T	3	T	28			T	47
1	728987	C				C	50			C	23			C	43			A	49			C	50			C	8			C	27			C	39
1	729086	G				G	50			G	17			G	29			A	50			G	50			G	7			G	24			G	27
1	729436	T				T	49			T	9			T	30			T	49			C	49			T	10			T	17			T	24
1	729713	C				T	50			T	18			C	49			C	50			C	50			C	29			C	50			C	50
1	729949	A				G	50			A	23			A	50			A	50			G	49			A	26			A	48			A	50
1	730023	T				C	50			C	19			C	49			C	50			C	50			C	25			C	50			C	49
1	730054	G				G	50			A	23			A	46			A	50			G	50			A	29			A	49			A	50
1	730336	A				C	49			A	21			A	50			A	50			A	49			A	11			A	35			A	49
1	730870	A				G	50			A	31			A	21			A	50			G	50			A	13			A	28			A	46
1	730928	T				T	50			T	32			T	24			T	50			C	50			T	11			T	23			T	39
1	731911	T				G	29	T	21	T	23			G	19			G	45			T	37	G	13	G	13			G	24	T	4	G	39	T	11
1	731983	A				A	50			G	13			A	19			A	45			G	48			A	15			A	9	G	1	A	33
1	731987	C				C	50			C	17			C	22			C	50			C	50			T	10	C	5	T	10	C	1	T	31
1	732104	T				A	49			T	19			T	50			T	50			A	50			T	6	A	2	A	6			A	18
1	732130	G				T	50			G	20			G	49			G	50			G	50			G	8			G	5			G	22
1	732190	C				C	50			C	29			C	49			C	50			C	50			C	5			C	10			C	22
1	732511	C				C	50			C	49			C	50			A	50			A	49			C	4	A	3	C	17			C	26
1	733140	T				G	49			G	32			G	50			G	50			G	50			G	31			G	50			G	50
1	733492	A				A	50			A	45			G	50			A	49			A	48			A	6			A	18			A	37
1	733624	T				T	49			A	31			T	50			T	50			T	50			T	16			T	26			T	31
1	734236	G				G	50			G	49			T	50			G	49			G	50			G	17	T	7	T	50			T	49
1	734303	G				G	50			G	31			G	50			G	50			A	48			G	32			G	49			G	50
1	734550	C				T	50			C	49			C	49			C	50			C	49			C	45			C	50			C	50
1	734563	G				G	50			G	41			G	50			C	50			G	50			G	50			G	50			G	50
1	735004	C				C	50			C	49			C	50			C	50			A	49			C	15			C	49			C	50
1	735017	T				T	50			C	43			T	47			T	50			T	50			T	11			T	40			T	50
1	735066	G				G	50			G	47			T	50			G	50			G	50			G	17			G	33			G	39
1	735505	G				G	50			G	26			G	50			C	50			G	50			G	1			G	7			G	17
1	735993	G	PVX_093650	mannose-6-phosphate isomerase, putative	K66N	G	50			C	43			G	50			G	50			G	50			G	37			G	50			G	48
1	736101	G	PVX_093650	mannose-6-phosphate isomerase, putative	Q102	G	50			A	46			G	50			G	50			G	50			G	12			G	30			G	47
1	736155	C	PVX_093650	mannose-6-phosphate isomerase, putative	P120	C	50			G	44			C	23			G	49			G	28	C	22	G	4			G	10			G	27
1	737390	G	PVX_093650	mannose-6-phosphate isomerase, putative	S532N	A	49			A	48			A	49			A	50			G	50			G	5	A	5	A	22			A	35
1	737514	G	PVX_093650	mannose-6-phosphate isomerase, putative	E573D	T	50			T	50			G	50			G	50			G	50			G	16			G	50			G	50
1	738111	C	PVX_093650	mannose-6-phosphate isomerase, putative	Y772	C	49			C	42			T	50			T	50			C	50			T	14	C	7	C	50			C	50
1	738601	G				G	50			G	50			G	50			G	50			G	50			G	15			G	23			G	37
1	738707	A				G	50			A	50			A	50			A	50			A	50			A	17			A	22			A	33
1	739146	C				A	48			A	41			A	37			A	48			A	46			A	4			A	18			A	37
1	739896	G	PVX_093655	hypothetical protein, conserved	S1459C	G	49			G	50			G	50			G	50			C	50			G	32			G	49			G	50
1	740021	C	PVX_093655	hypothetical protein, conserved	G1417	C	49			C	50			C	49			C	50			T	50			C	50			C	50			C	50
1	740809	C	PVX_093655	hypothetical protein, conserved	G1155R	T	49			T	45			T	50			T	50			T	49			T	50			T	50			T	50
1	740842	C	PVX_093655	hypothetical protein, conserved	E1144K	C	50			C	50			C	50			T	48			C	50			C	47			C	50			C	50
1	740919	T	PVX_093655	hypothetical protein, conserved	E1118G	C	49			C	49			C	47			C	50			C	50			C	50			C	50			C	50
1	741408	G	PVX_093655	hypothetical protein, conserved	S955F	G	50			A	48			G	49			G	50			A	50			G	9			G	12			G	32
1	742997	A	PVX_093655	hypothetical protein, conserved	S425	G	50			G	38			G	49			G	50			A	49			G	20			G	50			G	50
1	744258	A	PVX_093655	hypothetical protein, conserved	V56A	G	50			A	49			G	41			G	50			G	50			A	50			A	49			A	50
1	744486	C				C	50			C	48			C	50			C	50			C	50			C	22			C	48			C	50
1	744764	A				A	50			A	40			T	50			A	50			A	50			T	26	A	21	A	49			A	50
1	744859	C				C	50			C	42			C	50			C	50			C	50			C	38			C	50			C	50
1	744980	G				G	50			G	36			G	50			G	50			G	50			G	50			G	50			G	50
1	744982	G				G	50			G	40			G	50			T	50			G	50			G	50			G	50			G	50
1	745697	T				T	50			T	50			T	49			T	50			C	50			T	50			T	50			T	50
1	746311	G				G	50			G	30			A	49			G	50			G	50			G	49			G	49			G	50
1	746519	G				G	50			A	50			G	49			G	50			G	50			G	25	A	25	A	50			A	50
1	746777	C				A	50			C	50			C	50			C	49			C	49			C	50			C	49			C	50
1	746932	G				G	50			G	50			G	50			G	50			G	50			G	50			G	50			G	50
1	748640	A	PVX_093665	hypothetical protein, conserved	K36R	G	49			A	36			G	47			G	50			G	50			G	49			G	50			G	50
1	748773	C	PVX_093665	hypothetical protein, conserved	Y80	C	50			C	31			T	50			C	49			C	50			C	50			C	50			C	50
1	749204	A	PVX_093665	hypothetical protein, conserved	H224R	A	50			G	45			A	50			A	50			A	49			A	40			A	49			A	49
1	749452	G	PVX_093665	hypothetical protein, conserved	V307L	G	50			G	38			T	50			T	49			G	50			G	13	T	10	T	50			T	49
1	750111	C	PVX_093665	hypothetical protein, conserved	L526	C	50			C	46			T	49			C	50			C	50			C	50			C	49			C	49
1	750213	A	PVX_093665	hypothetical protein, conserved	P560	C	50			C	50			A	50			C	50			A	50			A	27	C	17	C	50			C	49
1	750269	G				G	50			C	50			G	49			G	50			G	50			G	44			G	50			G	49
1	750645	G				G	50			C	50			G	50			G	50			G	50			G	30	C	16	C	50			C	50
1	750771	G				T	50			G	48			G	49			G	49			G	49			G	49			G	50			G	50
1	750802	T				T	50			G	36			G	44			G	50			G	50			T	27	G	19	G	49			G	50
1	751222	C				C	50			C	45			C	50			C	50			C	50			C	41			C	42			C	50
1	751698	G				G	50			G	33			A	50			A	49			G	50			G	32			G	50			G	50
1	751907	T				C	50			T	41			C	50			T	50			T	49			T	50			T	50			T	50
1	752402	T				G	50			G	42			G	48			G	50			G	50			G	49			G	50			G	50
1	752798	A	PVX_093670	protein kinase, putative	E90G	A	50			A	50			G	48			A	50			A	50			A	50			A	50			A	50
1	753628	T	PVX_093670	protein kinase, putative	S367T	T	50			T	50			T	47			T	50			T	50			A	50			A	50			A	50
1	753692	C	PVX_093670	protein kinase, putative	A388G	C	48			C	49			C	50			G	49			C	50			C	50			C	48			C	49
1	753815	A	PVX_093670	protein kinase, putative	E429A	A	49			A	50			A	49			A	50			C	50			A	50			A	50			A	50
1	755769	G				G	50			G	36			G	49			G	50			G	50			A	43			A	50			A	50
1	755813	C				C	50			C	35			C	50			T	50			C	50			T	40			T	50			T	50
1	755872	C				C	50			C	34			C	49			T	50			C	50			C	50			C	50			C	50
1	756205	C				C	47			C	19			C	29			C	47			T	49			C	10			C	22			C	35
1	756684	T				T	50			T	17			T	50			C	50			T	49			T	47			T	49			T	50
1	757045	A	PVX_093675	von Willebrand factor A-domain-related protein, putative	T83A	A	50			A	16			G	50			G	50			G	50			G	50			G	50			G	50
1	757329	A	PVX_093675	von Willebrand factor A-domain-related protein, putative	R177S	A	50			A	31			T	50			T	50			T	50			T	50			T	48			T	50
1	757542	C	PVX_093675	von Willebrand factor A-domain-related protein, putative	D248E	C	50			C	49			C	42			C	50			A	50			C	50			C	49			C	50
1	758373	C				C	50			C	33			C	49			C	50			G	50			C	50			C	50			C	49
1	758749	A				A	50			A	38			A	50			G	50			A	49			A	50			A	50			A	50
1	759136	C				T	49			T	24			T	50			T	50			T	48			T	49			T	47			T	48
1	759162	C				C	50			C	30			C	50			C	50			C	50			C	50			C	50			C	50
1	759201	G				C	50			C	19			C	48			C	50			C	50			C	45			C	50			C	50
1	759257	C				C	50			C	27			G	42			G	49			C	50			C	22	G	20	G	50			G	50
1	759436	C				T	50			C	30			C	50			C	50			C	50			C	50			C	50			C	50
1	759594	G				T	49			G	49			G	50			G	50			G	50			G	50			G	49			G	50
1	759881	C				C	50			C	27			C	50			C	50			C	50			C	42			C	50			C	50
1	760649	A				T	50			T	50			A	50			A	50			A	49			A	42			A	50			A	50
1	760753	A				A	50			A	48			A	50			A	50			A	50			A	38			A	50			A	49
1	761153	G				G	50			G	23			G	43			G	50			G	50			C	20	G	15	C	50			C	50
1	761619	T	PVX_093678	LSU	F200L	C	50			C	24			C	49			C	50			C	50			C	32	T	17	T	49			T	50
1	762387	C	PVX_093678	LSU	Q456K	C	50			C	24			A	49			C	50			C	49			C	22			C	35			C	50
1	762519	G	PVX_093678	LSU	G500R	G	49			A	21			G	50			G	50			G	50			G	32			G	50			G	50
1	762757	G	PVX_093678	LSU	G579V	G	50			G	17			G	50			G	50			G	50			G	14	T	13	T	34			T	46
1	763396	C	PVX_093678	LSU	T792I	C	50			C	20			C	45			C	50			C	50			C	36	T	13	T	50			T	50
1	763816	C				C	50			C	30			C	50			C	50			C	50			C	47			C	50			C	50
1	764505	T				G	50			T	15			G	43			G	50			T	49			T	21			T	50			T	50
1	765116	C	PVX_093678	LSU	N1365K	A	50			C	27			A	50			A	50			C	50			A	25			A	50			A	49
1	765389	A	PVX_093678	LSU	Q1456	A	50			G	27			A	41			A	50			A	49			A	36			A	50			A	48
1	765438	G	PVX_093678	LSU	A1473T	A	48			G	32			G	50			A	50			G	50			G	49			G	50			G	50
1	765876	G	PVX_093678	LSU	V1619I	A	50			A	21			A	36			A	50			A	50			A	5			A	14			A	22
1	766218	C				C	50			C	29			T	50			C	50			C	50			T	43			T	50			T	50
1	766242	G	PVX_093678	LSU	V1741I	A	50			G	30			G	50			G	50			G	50			G	38			G	50			G	50
1	766461	T	PVX_093678	LSU	L1814M	A	50			T	25			T	48			T	48			T	49			T	42			T	50			T	50
1	766852	A	PVX_093678	LSU	E1944G	G	50			A	42			G	35			G	46			G	50			G	39			G	48			G	47
1	766962	C	PVX_093678	LSU	R1981C	C	50			C	41			T	49			C	49			C	49			T	50			T	50			T	50
1	767133	C	PVX_093678	LSU	R2038C	C	50			C	39			T	50			C	50			C	50			T	49			T	50			T	50
1	767438	G	PVX_093678	LSU	Q2139H	G	50			T	47			G	50			G	50			G	50			G	50			G	50			G	50
1	767554	C	PVX_093678	LSU	A2178V	C	50			T	48			C	50			C	50			C	50			C	26	T	24	C	49			C	49
1	768652	G				G	50			G	24			G	50			G	50			G	50			G	18			G	50			G	50
1	768977	C				C	50			G	43			C	50			C	50			C	50			C	28			C	50			C	50
1	769033	C				G	50			C	34			G	48			G	50			C	50			G	28			G	50			G	50
1	769139	C				C	50			C	50			C	50			C	50			C	50			C	26	T	24	T	50			T	50
1	769321	G				G	50			G	34			G	50			C	50			G	50			G	50			G	49			G	50
1	769324	C				C	50			T	33			C	50			C	50			C	50			C	50			C	50			C	50
1	769422	A				G	50			G	39			G	50			G	50			G	50			G	50			G	50			G	50
1	769466	G				G	50			G	50			G	50			G	50			G	50			G	50			G	50			G	50
1	769525	T				G	50			G	50			G	48			G	50			G	50			G	50			G	50			G	50
1	769656	C				A	49			C	46			C	50			C	50			C	50			C	50			C	50			C	50
1	769829	C				T	50			C	45			C	50			C	50			C	50			C	50			C	50			C	49
1	769855	G				A	50			G	49			G	50			G	50			G	50			G	39			G	50			G	50
1	769995	A				A	50			A	37			A	50			A	49			G	50			A	48			A	50			A	50
1	770343	G				G	50			T	23			G	46			G	50			G	49			G	20			G	41			G	50
1	770435	A				G	50			A	27			A	43			A	50			A	50			A	13			A	32			A	50
1	770442	G				G	49			G	24			T	45			G	50			G	50			T	14			T	30			T	47
1	771744	G				G	50			G	15			G	42			G	49			C	49			G	1			G	7			G	16
1	772158	C				C	49			A	18			C	29			A	50			C	50			C	1			C	8			C	17
1	772409	T				C	50			C	34			T	50			C	50			T	50			C	16	T	10	T	50			T	50
1	772542	G	PVX_093680	Phist protein (Pf-fam-b)	A18T	G	50			A	39			G	50			A	50			G	50			G	50			G	49			G	50
1	772558	C	PVX_093680	Phist protein (Pf-fam-b)	A23G	C	50			C	44			C	46			C	50			G	50			C	49			C	50			C	50
1	772761	C				C	50			C	50			C	50			C	50			C	50			C	50			C	50			C	50
1	772842	G				G	50			G	49			G	50			G	50			G	50			G	50			G	50			G	50
1	772917	C				C	49			C	50			C	50			C	50			T	49			C	50			C	50			C	50
1	773222	G	PVX_093680	Phist protein (Pf-fam-b)	A170P	G	50			G	39			G	50			G	50			G	50			C	50			C	50			C	50
1	773368	G	PVX_093680	Phist protein (Pf-fam-b)	E218	G	50			G	50			G	50			G	49			G	49			G	34	A	16	A	50			A	50
1	773399	G	PVX_093680	Phist protein (Pf-fam-b)	V229L	G	50			G	43			G	47			G	50			G	50			T	50			T	50			T	50
1	773422	G	PVX_093680	Phist protein (Pf-fam-b)	K236N	T	50			G	45			G	50			G	50			T	50			G	50			G	50			G	49
1	773568	T	PVX_093680	Phist protein (Pf-fam-b)	M285T	C	50			C	50			T	50			C	49			C	50			C	26	T	24	T	50			T	50
1	773673	G	PVX_093680	Phist protein (Pf-fam-b)	R320K	A	50			G	50			G	50			G	50			G	50			G	50			G	50			G	50
1	773716	C	PVX_093680	Phist protein (Pf-fam-b)	S334R	C	50			C	33			C	30			C	49			G	50			C	50			C	49			C	50
1	773924	A	PVX_093680	Phist protein (Pf-fam-b)	I404F	A	50			T	49			A	49			T	50			A	50			T	28	A	22	A	50			A	50
1	774044	T	PVX_093680	Phist protein (Pf-fam-b)	S444P	C	50			C	49			C	42			C	50			C	50			C	50			C	50			C	50
1	775123	T				T	50			T	38			T	40			T	50			C	50			T	50			T	50			T	50
1	775356	C				C	50			C	18			C	36			C	50			G	50			C	27			C	45			C	50
1	775441	C				C	50			C	23			C	20			C	50			C	50			C	8	T	4	T	29			T	35
1	775478	C				G	50			G	7			G	21			G	49			C	50			G	7	C	1	C	21			C	28
1	775562	T				T	49			T	6			T	28			A	49			T	50			T	7			T	26			T	41
1	775710	C				T	50			T	26			T	31			T	49			C	50			T	43			T	50			T	50
1	776362	C				C	50			C	35			C	38			C	50			C	50			C	11	A	9	A	49			A	50
1	776858	G				G	50			G	33			G	38			G	50			A	50			G	28			G	50			G	50
1	776883	G				G	50			G	36			G	38			G	50			G	50			G	18	T	12	T	48			T	50
1	777202	A				A	50			A	33			A	29			A	49			A	50			G	31	A	19	G	50			G	50
1	777295	C				A	50			A	50			A	45			A	50			A	50			A	50			A	50			A	50
1	777501	T				A	50			A	33			A	47			A	50			A	49			A	35			A	48			A	49
1	778485	C				A	50			A	20			C	40			A	49			A	50			A	36			A	48			A	50
1	778709	A				A	50			C	26			C	30			C	50			C	50			C	27			C	40			C	49
1	778729	C				G	43			C	36			C	36			C	50			C	49			C	20			C	37			C	42
1	778871	C				T	49			T	22			T	39			T	50			T	50			C	34	T	9	T	50			T	50
1	779058	G				A	50			A	31			A	30			A	50			A	50			G	28	A	17	A	50			A	50
1	779136	G				G	49			A	34			G	30			G	50			G	50			G	28			G	49			G	49
1	779240	C				C	49			T	22			C	31			C	50			T	49			T	20			T	43			T	49
1	779317	A				A	50			A	30			A	33			A	50			G	50			A	20			A	49			A	50
1	779480	T				T	50			C	21			T	32			C	50			T	50			T	26			T	50			T	49
1	780353	T				T	49			T	33			T	46			G	50			T	50			G	43			G	50			G	50
1	780781	C				G	50			G	27			G	43			G	50			G	50			G	40			G	50			G	50
1	780952	A				T	50			A	49			A	47			A	50			T	50			A	44			A	50			A	50
1	781867	C				T	50			C	31			C	41			C	49			C	50			C	18			C	41			C	49
1	782611	A				A	50			T	16			A	37			A	49			A	49			A	16			A	33			A	50
1	782741	G	PVX_093685	hypothetical protein	G23D	G	50			G	17			A	41			G	50			A	50			A	8	G	7	G	42			G	50
1	783104	G	PVX_093685	hypothetical protein	E95K	G	50			G	21			G	44			G	50			G	50			G	20	A	11	A	50			A	50
1	783501	G	PVX_093685	hypothetical protein	C227Y	A	50			G	27			G	29			G	49			G	50			G	9	A	5	A	50			A	50
1	783878	T				T	50			T	25			T	48			T	49			T	50			G	19	T	16	G	50			G	50
1	784955	G				G	50			G	38			G	50			G	50			T	50			G	50			G	50			G	49
1	784972	C				C	50			C	29			C	44			A	50			C	50			C	48			C	48			C	49
1	785043	A				A	50			G	24			G	44			G	49			G	50			G	27	A	23	G	50			G	50
1	785566	A				G	49			G	41			A	50			A	50			G	50			G	25	A	17	A	50			A	50
1	785977	C				T	50			C	34			C	50			C	50			T	50			C	42			C	50			C	49
1	786029	A				A	50			G	50			A	44			A	49			A	50			A	49			A	48			A	50
1	786571	G				G	49			G	28			G	50			G	50			A	50			G	43			G	50			G	50
1	786815	G				G	50			G	35			G	50			T	50			G	50			G	46			G	50			G	50
1	787217	A				A	50			A	31			A	45			A	50			G	50			A	26			A	50			A	49
1	787940	T				T	50			T	35			T	50			T	50			T	50			T	50			T	50			T	50
1	788109	G	PVX_093695	hypothetical protein, conserved	S31N	A	49			G	23			G	45			G	50			G	50			G	50			G	50			G	50
1	788379	A	PVX_093695	hypothetical protein, conserved	N121S	A	40	G	10	A	19			A	35			A	39			G	42			A	37	G	13	A	43			A	38
1	788505	G	PVX_093695	hypothetical protein, conserved	S163N	G	47			G	46			G	50			A	40			G	49			G	50			G	50			G	49
1	788777	C	PVX_093695	hypothetical protein, conserved	L254	C	48			C	27			C	28			C	50			C	47			C	25	T	24	T	50			T	50
1	789005	A	PVX_093695	hypothetical protein, conserved	M330V	A	50			G	39			G	50			A	50			A	50			G	49			G	49			G	50
1	789183	G				G	50			G	35			G	50			T	50			G	50			G	50			G	50			G	50
1	789299	T				T	50			T	37			T	50			T	50			T	50			T	50			T	50			T	50
1	789494	T				T	50			T	39			T	50			A	50			T	50			T	48			T	50			T	50
1	789657	T				C	50			T	38			T	50			T	50			T	50			T	49			T	49			T	50
1	790360	C				A	49			C	28			A	49			C	50			C	50			C	20	A	14	A	50			A	50
1	791042	G				G	49			G	50			A	49			A	50			G	50			A	49			A	50			A	50
1	791819	G				G	50			G	41			G	50			G	50			G	50			G	50			G	50			G	50
1	792714	T				A	48			T	14			T	50			A	50			T	50			T	13	A	4	A	47			A	48
1	793037	C				C	50			C	37			T	50			C	49			C	50			T	50			T	50			T	49
1	793230	C	PVX_093700	hypothetical protein	D47	C	50			C	40			T	45			T	50			C	50			T	29	C	21	C	50			C	50
1	793246	C				C	50			C	42			C	45			C	50			C	50			C	46			C	50			C	50
1	793357	A	PVX_093700	hypothetical protein	T90A	A	50			A	30			A	50			G	49			A	50			A	49			A	50			A	50
1	793453	G	PVX_093700	hypothetical protein	G122S	A	48			G	46			G	50			G	50			G	50			G	48			G	49			G	50
1	793735	G	PVX_093700	hypothetical protein	V216F	G	50			G	31			G	50			G	50			G	48			T	25			T	50			T	50
1	794367	T				T	50			T	32			T	50			T	50			T	50			T	29			T	50			T	50
1	795158	T				T	50			T	30			T	43			T	50			T	50			T	50			T	50			T	50
1	795469	C				T	50			C	32			T	49			C	50			C	50			C	49			C	50			C	50
1	795592	C				T	49			C	36			C	34			C	50			C	50			C	30			C	50			C	50
1	795741	G				A	50			G	25			G	44			G	50			G	50			G	47			G	50			G	50
[truncated: 53,401 more rows]

## Sheet: Figure 3
						Brazil I				IQ07				India VII				Mauritania I				North Korea				EAC01				EAC02				EAC03
#CHROM	POS	REF	Gene	Description	Amino Acid	Major Allele	Read Count	Minor Allele (if present)	Read Count	Major Allele	Read Count	Minor Allele (if present)	Read Count	Major Allele	Read Count	Minor Allele (if present)	Read Count	Major Allele	Read Count	Minor Allele (if present)	Read Count	Major Allele	Read Count	Minor Allele (if present)	Read Count	Major Allele	Read Count	Minor Allele (if present)	Read Count	Major Allele	Read Count	Minor Allele (if present)	Read Count	Major Allele	Read Count	Minor Allele (if present)	Read Count
1	9049	C				T	50			C	10			C	36			C	50			C	50			C	20			C	50			C	48
1	9183	C				T	50			C	8			C	24			C	50			C	50			T	8	C	5	T	29			T	49
1	12562	C				C	49			C	6			G	37			G	50			G	50			G	12			G	23			G	34
1	12904	A				A	50			A	14			T	47			T	46			A	50			T	25			T	44			T	50
1	13786	G				G	50			G	36			G	46			G	50			G	49			G	37	A	12	A	48			A	48
1	15904	C				T	50			C	15			T	47			C	46			T	50			T	16			T	35			T	40
1	16005	T				A	50			T	29			A	50			A	50			A	50			A	13			A	38			A	49
1	16430	T				A	50			T	28			A	50			A	50			A	50			A	50			A	50			A	50
1	17698	T				C	50			T	13			T	50			T	50			T	50			T	32			T	49			T	50
1	17835	T				T	50			T	15			T	29			T	49			C	50			C	27			C	50			C	50
1	17957	G				G	50			G	13			G	34			G	50			C	50			C	9	G	4	C	29			C	33
1	18117	A				A	50			A	8			A	32			A	50			A	50			G	15			G	28			G	35
1	19168	C				T	50			C	50			C	50			C	49			C	49			C	50			C	50			C	50
1	19230	G				A	50			G	29			G	35			G	50			A	50			G	29	A	21	A	50			A	50
1	19298	G				G	50			G	41			G	38			G	48			C	50			G	29	C	21	C	50			C	49
1	21760	G				A	50			G	26			G	50			G	50			G	50			G	30			G	50			G	50
1	26005	C				A	50			C	23			C	50			C	50			C	49			C	26			C	50			C	50
1	26333	T				C	50			T	24			T	46			T	49			T	50			C	15	T	11	C	40			C	50
1	26514	T				A	50			T	43			A	50			T	47			A	50			A	9	T	8	A	39			A	50
1	26915	A				C	50			A	20			A	50			A	50			C	50			C	26			C	50			C	49
1	27229	C				C	50			C	38			C	50			C	50			C	50			T	20	C	16	T	50			T	50
1	28607	T				A	50			T	28			T	50			T	50			T	50			T	45			T	50			T	50
1	28981	C				A	50			A	15			A	46			A	50			A	50			A	14			A	24			A	50
1	29187	C				C	50			C	21			C	42			C	50			C	50			C	10	T	6	T	44			T	50
1	29234	C				A	50			C	10			C	43			C	50			C	50			C	25			C	46			C	50
1	29396	G				G	49			G	19			G	50			G	50			G	50			G	9	C	3	C	42			C	50
1	29421	C				C	50			C	35			C	45			C	50			C	50			C	11	T	4	T	40			T	49
1	29629	G				T	50			G	25			T	49			T	44	G	6	G	49			T	25			T	50			T	50
1	30745	G				A	50			A	30			G	49			A	50			A	50			A	27			A	49			A	50
1	31132	C				C	49			T	47			C	50			C	43	T	6	C	50			C	26	T	24	T	49			T	50
1	31360	G				T	50			T	22			T	50			T	50			T	50			T	29			T	48			T	50
1	31630	G				A	50			A	29			A	50			A	49			A	49			A	50			A	50			A	50
1	32817	T				T	49			T	17			T	46			T	50			T	50			T	32	A	17	A	49			A	50
1	35070	C	PVX_087690	hypothetical protein, conserved	H414D	C	50			C	37			C	49			C	50			C	50			C	30	G	20	G	50			G	50
1	35824	C	PVX_087690	hypothetical protein, conserved	P665L	C	50			C	42			C	49			C	50			C	50			C	28	T	21	T	50			T	49
1	36053	A	PVX_087690	hypothetical protein, conserved	L741	G	50			A	33			G	44			A	50			G	50			G	29	A	19	G	50			G	49
1	36851	C	PVX_087690	hypothetical protein, conserved	N1007	C	50			C	45			C	50			C	50			C	50			C	25	T	21	T	49			T	49
1	36909	C	PVX_087690	hypothetical protein, conserved	L1027	T	50			C	47			T	49			T	50			C	50			T	48			T	50			T	50
1	38321	G	PVX_087690	hypothetical protein, conserved	A1497	T	50			T	48			T	50			G	50			T	50			G	30	T	20	T	50			T	50
1	39265	T	PVX_087690	hypothetical protein, conserved	V1812A	C	50			C	50			T	50			T	48			T	49			T	50			T	49			T	49
1	39859	T				G	50			G	23			G	49			G	50			G	50			G	28			G	50			G	50
1	40125	G				T	49			T	25			G	50			G	50			G	49			G	23			G	49			G	50
1	41439	T				G	50			G	39			G	50			G	48			G	50			G	50			G	50			G	50
1	41893	C				C	50			C	44			T	50			C	50			C	50			T	29	C	21	T	50			T	50
1	42102	G	PVX_087700	hypothetical protein, conserved	S1284L	G	49			G	31			A	50			G	50			G	50			G	27	A	14	A	50			A	50
1	42263	C	PVX_087700	hypothetical protein, conserved	A1230	T	50			T	25			C	50			C	50			C	49			C	11			C	50			C	50
1	43311	G	PVX_087700	hypothetical protein, conserved	A881E	T	50			T	16			T	50			T	50			T	50			T	30			T	50			T	49
1	44354	C	PVX_087700	hypothetical protein, conserved	L533F	C	49			C	30			C	38			C	50			C	50			A	10	C	8	A	32			A	49
1	45224	G	PVX_087700	hypothetical protein, conserved	D243E	G	50			G	40			G	47			G	49			G	50			T	15	G	14	T	49			T	49
1	45320	T	PVX_087700	hypothetical protein, conserved	A211	G	50			G	33			T	41			T	50			T	50			T	23	G	19	G	50			G	50
1	46645	T				T	50			T	28			T	42			T	49			T	50			T	9	A	4	A	26			A	44
1	48258	A				G	49			G	16			G	39			G	50			G	50			G	30			G	50			G	50
1	48369	C				G	50			G	29			G	45			C	50			C	50			C	50			C	50			C	50
1	48694	G				G	50			G	38			A	50			A	48			G	50			G	35	A	15	A	50			A	50
1	48727	T				G	50			G	33			G	44			G	50			G	50			G	44			G	50			G	50
1	49522	C	PVX_087710	hypothetical protein, conserved	S515N	T	50			T	33			T	50			T	50			T	50			T	30			T	50			T	50
1	49988	C	PVX_087710	hypothetical protein, conserved	A360T	C	50			C	31			C	50			C	50			C	50			C	17	T	10	T	50			T	50
1	50437	G	PVX_087710	hypothetical protein, conserved	S210L	A	50			G	37			G	50			G	50			G	50			G	19			G	46			G	50
1	50855	G	PVX_087710	hypothetical protein, conserved	Q71K	T	50			T	23			T	50			T	50			T	50			T	20			T	48			T	50
1	51300	C				C	49			C	21			C	47			C	50			C	50			C	13	G	8	G	49			G	50
1	52545	G				G	50			G	32			G	50			G	50			G	50			G	13	C	12	C	47			C	50
1	56908	C	PVX_087715	hypothetical protein, conserved	R252	T	49			C	26			C	42			C	50			C	50			C	49			C	50			C	50
1	57062	G	PVX_087715	hypothetical protein, conserved	A304S	T	50			T	18			T	37			T	50			T	50			T	45			T	50			T	49
1	57433	T	PVX_087715	hypothetical protein, conserved	N427	C	50			C	18			C	43			C	50			C	49			C	19			C	50			C	50
1	57873	T	PVX_087715	hypothetical protein, conserved	F574S	C	50			C	32			C	13			C	50			C	50			C	34			C	48			C	50
1	58519	C	PVX_087715	hypothetical protein, conserved	D789	C	50			C	41			C	39			C	47			C	50			T	50			T	50			T	50
1	59288	G	PVX_087715	hypothetical protein, conserved	V1046I	G	50			G	47			G	50			G	50			G	50			A	49			A	50			A	50
1	59670	C	PVX_087715	hypothetical protein, conserved	A1173G	G	50			G	41			C	46			C	50			C	47			C	42			C	50			C	50
1	60682	C	PVX_087715	hypothetical protein, conserved	V1510	C	50			C	50			C	49			C	50			C	50			C	31	A	17	A	49			A	49
1	61753	C	PVX_087715	hypothetical protein, conserved	L1867	C	50			C	50			C	50			C	50			C	50			T	50			T	50			T	50
1	62629	T	PVX_087715	hypothetical protein, conserved	D2159	C	50			T	48			T	50			T	48			T	50			C	50			C	50			C	50
1	63088	T	PVX_087715	hypothetical protein, conserved	D2312	T	50			T	50			T	50			T	50			T	50			C	49			C	50			C	50
1	63223	C				C	50			C	49			C	50			C	50			C	48			T	48			T	49			T	49
1	63670	A				C	50			C	39			C	48			C	50			C	50			C	40			C	50			C	50
1	64261	C				C	49			C	50			C	50			C	50			C	50			C	26	T	23	T	50			T	50
1	65007	A				G	50			G	44			G	50			G	49			G	50			G	48			G	50			G	48
1	66512	G				C	50			G	29			C	50			C	50			G	50			G	50			G	50			G	50
1	66955	C				T	50			C	38			T	50			T	50			T	50			C	30	T	20	C	49			C	50
1	66987	G	PVX_087720	hypothetical protein, conserved	L156	A	50			G	31			G	49			G	43	A	7	G	50			G	50			G	49			G	50
1	68492	C				C	50			G	40			C	50			C	47			C	49			G	26	C	23	G	50			G	50
1	71695	C				C	49			C	33			C	50			C	49			C	49			C	29	T	20	T	50			T	50
1	72814	T	PVX_087730	hypothetical protein, conserved	N178	T	50			T	39			C	49			C	49			C	50			C	23			C	36			C	49
1	76377	C				T	50			C	49			C	50			C	50			C	50			C	50			C	50			C	50
1	81505	C	PVX_087735	hypothetical protein, conserved	E2351K	T	49			C	49			C	46			C	50			C	50			C	27	T	23	C	50			C	50
1	85691	A	PVX_087735	hypothetical protein, conserved	P955	A	50			A	48			A	50			G	50			A	50			G	50			G	50			G	50
1	86002	G	PVX_087735	hypothetical protein, conserved	L852V	C	50			C	43			C	50			C	50			C	50			C	50			C	50			C	50
1	88559	G				G	50			G	18			G	48			G	50			G	50			G	26	A	14	A	50			A	50
1	89485	A				A	50			A	50			A	50			A	50			T	50			T	32			T	50			T	49
1	90507	T	PVX_087740	hypothetical protein, conserved	D2839G	C	50			T	41			T	49			T	49			T	49			C	35	T	15	T	50			T	48
1	91112	A	PVX_087740	hypothetical protein, conserved	N2637K	T	50			T	39			T	40			T	49			A	50			A	50			A	50			A	50
1	91311	A	PVX_087740	hypothetical protein, conserved	V2571A	G	50			G	48			A	32			A	49			A	50			A	44			A	50			A	49
1	96762	T	PVX_087740	hypothetical protein, conserved	K754M	A	50			A	20			A	43			A	50			A	50			A	26			A	49			A	50
1	96983	G	PVX_087740	hypothetical protein, conserved	D680	G	50			A	33			A	50			A	47			A	50			G	22	A	14	A	49			A	50
1	97824	C	PVX_087740	hypothetical protein, conserved	G400D	T	50			T	15			T	8			T	50			T	50			T	43			T	50			T	50
1	98471	G	PVX_087740	hypothetical protein, conserved	D184E	G	49			G	7			G	33			G	50			G	50			G	5	C	2	C	23			C	35
1	99662	A				A	49			G	16			G	29			G	50			G	50			G	15			G	28			G	42
1	100387	A				G	50			G	15			G	36			G	50			G	50			G	16			G	49			G	49
1	100932	G				C	50			C	15			C	34			C	48			G	50			G	10	C	10	C	38			C	50
1	102170	C	PVX_087745	hypothetical protein, conserved	A17V	T	50			C	17			C	24			C	49			C	50			C	49			C	49			C	50
1	104164	C	PVX_087745	hypothetical protein, conserved	H682N	A	50			C	22			C	45			C	50			C	50			C	50			C	50			C	50
1	104730	A	PVX_087745	hypothetical protein, conserved	A870	G	50			A	28			A	37			G	42	A	7	A	49			G	26	A	24	A	49			A	50
1	105265	A	PVX_087745	hypothetical protein, conserved	I1049L	C	50			A	31			A	50			C	45	A	5	A	50			A	30			A	50			A	50
1	105759	T	PVX_087745	hypothetical protein, conserved	N1213	C	50			T	35			C	30			C	49			C	50			C	50			C	50			C	50
1	105864	A	PVX_087745	hypothetical protein, conserved	G1248	G	50			G	30			G	37			G	50			G	50			G	43			G	50			G	50
1	106011	G	PVX_087745	hypothetical protein, conserved	P1297	C	50			C	20			C	9			C	50			C	50			C	35			C	49			C	50
1	106391	C	PVX_087745	hypothetical protein, conserved	A1424V	C	50			C	25			C	41			C	50			C	50			C	31	T	17	T	50			T	50
1	106411	T	PVX_087745	hypothetical protein, conserved	S1431P	C	49			C	19			C	39			T	50			C	50			C	30	T	17	T	49			T	50
1	107561	C	PVX_087745	hypothetical protein, conserved	P1814H	C	50			C	45			C	50			C	50			C	50			A	26	C	24	A	50			A	50
1	107724	C	PVX_087745	hypothetical protein, conserved	D1868	C	50			C	35			C	50			C	50			C	50			T	49			T	50			T	50
1	108684	T	PVX_087745	hypothetical protein, conserved	G2188	G	50			G	50			G	50			G	50			G	50			G	50			G	50			G	50
1	109089	C	PVX_087745	hypothetical protein, conserved	A2323	T	50			C	50			C	50			C	50			C	50			C	50			C	50			C	50
1	110201	C	PVX_087745	hypothetical protein, conserved	T2694I	T	50			T	49			T	47			T	49			C	50			T	49			T	50			T	49
1	112090	G	PVX_087745	hypothetical protein, conserved	V3324I	G	50			G	49			G	49			G	50			G	50			A	28	G	22	A	50			A	49
1	112168	G	PVX_087745	hypothetical protein, conserved	D3350N	A	50			G	50			G	47			A	50			G	50			G	25	A	24	G	50			G	50
1	113064	G				A	50			G	40			G	48			G	50			G	50			G	50			G	50			G	50
1	113982	G	PVX_087750	hypothetical protein, conserved	L906M	G	50			G	49			G	50			G	50			G	50			T	49			T	50			T	50
1	114076	A	PVX_087750	hypothetical protein, conserved	I874	A	50			A	49			A	50			G	50			A	50			G	50			G	50			G	50
1	114441	T	PVX_087750	hypothetical protein, conserved	K753E	C	48			C	48			C	50			C	50			C	47			C	49			C	50			C	50
1	114843	A	PVX_087750	hypothetical protein, conserved	S619P	A	49			G	49			A	50			G	49			G	50			G	50			G	50			G	50
1	115303	A	PVX_087750	hypothetical protein, conserved	Y465	G	50			G	42			A	50			A	50			A	50			A	41			A	50			A	50
1	116002	G	PVX_087750	hypothetical protein, conserved	G232	A	49			G	37			A	29			A	50			A	49			G	45			G	50			G	48
1	117328	G				A	50			G	21			G	42			G	50			G	50			G	24			G	50			G	50
1	118270	G				G	50			G	30			G	50			G	50			G	50			G	30	A	20	A	50			A	50
1	118613	A				A	50			A	48			A	43			T	50			T	50			A	35	T	15	T	50			T	49
1	119671	C				C	50			C	48			C	46			C	50			C	50			T	50			T	50			T	50
1	121209	C	PVX_087755	hypothetical protein, conserved	P502H	C	50			C	49			A	27			C	50			C	50			C	25	A	25	A	50			A	50
1	121398	C	PVX_087755	hypothetical protein, conserved	T565I	C	50			C	50			T	50			C	50			C	49			C	28	T	22	T	49			T	50
1	122111	T	PVX_087755	hypothetical protein, conserved	W803G	T	49			T	49			G	50			T	45			T	50			T	27	G	22	G	49			G	50
1	127809	A				A	50			G	50			G	50			G	50			G	50			G	50			G	50			G	50
1	128135	C	PVX_087760	WD domain, G-beta repeat domain containing protein	H86Q	C	50			C	48			A	49			A	50			C	49			A	49			A	50			A	50
1	131911	G	PVX_087765	calcium-dependent protein kinase 3, putative	A995E	G	49			T	49			G	50			T	50			G	49			T	49			T	50			T	49
1	133324	A	PVX_087765	calcium-dependent protein kinase 3, putative	V524A	A	49			A	50			G	50			G	50			G	50			G	50			G	50			G	50
1	134118	G	PVX_087765	calcium-dependent protein kinase 3, putative	F259	G	49			A	47			A	50			G	50			A	50			A	50			A	50			A	50
1	134529	T	PVX_087765	calcium-dependent protein kinase 3, putative	K122N	T	50			G	50			G	49			G	50			G	50			G	50			G	50			G	50
1	134671	A	PVX_087765	calcium-dependent protein kinase 3, putative	V75A	A	49			A	48			A	49			A	50			A	50			G	50			G	50			G	50
1	136250	A				G	50			G	50			G	50			G	50			G	50			G	50			G	50			G	50
1	136579	T				T	50			T	48			A	49			T	50			A	50			A	50			A	48			A	50
1	136799	C				C	49			C	42			A	49			C	47			A	50			A	49			A	48			A	50
1	138498	G				G	50			G	49			G	50			G	50			A	50			G	32	A	18	A	50			A	50
1	138814	C				C	50			C	48			C	48			C	50			C	50			T	27	C	23	T	50			T	49
1	139151	C	PVX_087775	hypothetical protein	A3501T	T	50			C	49			C	49			C	50			C	50			C	50			C	50			C	49
1	140907	A	PVX_087775	hypothetical protein	G2915	G	49			A	48			A	22	G	18	G	29	A	21	A	50			A	50			A	50			A	50
1	142787	T	PVX_087775	hypothetical protein	K2289E	C	50			T	30			C	44			T	50			T	50			C	42			C	50			C	50
1	145396	T	PVX_087775	hypothetical protein	N1419S	C	50			T	41			C	49			C	50			C	49			C	18	T	12	T	50			T	50
1	146660	C	PVX_087775	hypothetical protein	G998S	T	50			C	49			T	41			C	50			C	50			C	50			C	50			C	50
1	147871	A	PVX_087775	hypothetical protein	L594P	G	50			A	19			A	47			A	50			A	50			A	45			A	50			A	50
1	148080	T	PVX_087775	hypothetical protein	R524	C	50			C	18			C	24			C	50			C	50			C	28			C	49			C	49
1	149801	T				C	50			T	28			T	50			T	50			T	50			T	43			T	50			T	50
1	149986	G	PVX_087775	hypothetical protein	I15	A	50			G	24			G	50			G	50			G	50			G	24			G	50			G	50
1	150100	C				C	50			C	26			T	41			T	49			C	50			T	19	C	11	T	48			T	49
1	150377	G				A	50			G	38			G	44			G	50			G	50			G	14			G	42			G	50
1	150651	T				T	49			T	46			T	49			T	50			T	50			T	23	A	20	A	50			A	50
1	150993	A				A	50			A	31			A	49			A	50			A	50			A	14	C	6	C	36			C	49
1	151192	T				G	50			T	27			T	50			T	50			T	50			T	31			T	50			T	50
1	151652	C				A	50			C	45			C	50			C	50			C	50			C	35			C	49			C	50
1	152505	T				C	50			T	31			C	50			C	49			C	50			T	24	C	14	C	49			C	50
1	152585	C				G	50			G	49			G	48			G	50			G	50			G	50			G	50			G	50
1	153286	A				G	49			G	47			G	50			G	50			G	50			G	31			G	50			G	49
1	153417	G				A	50			A	44			G	50			G	50			G	50			G	26			G	46			G	50
1	155817	G	PVX_087780	hypothetical protein, conserved	E130Q	C	50			G	32			G	50			G	50			G	50			G	25			G	50			G	50
1	155973	G	PVX_087780	hypothetical protein, conserved	V182I	G	49			G	22			G	33			G	50			G	50			A	8	G	6	A	38			A	50
1	156046	A	PVX_087780	hypothetical protein, conserved	E206V	T	49			A	31			A	37			A	49			A	50			A	18			A	37			A	49
1	157448	C	PVX_087780	hypothetical protein, conserved	N673	T	49			C	50			C	33			C	50			C	48			C	34			C	50			C	50
1	158535	G	PVX_087780	hypothetical protein, conserved	E1036K	A	50			G	49			G	50			G	50			G	49			G	13	A	9	A	48			A	50
1	160710	G	PVX_087785	hypothetical protein, conserved	R1054W	A	50			A	43			G	35			A	50			A	50			A	40			A	50			A	50
1	161544	C	PVX_087785	hypothetical protein, conserved	D776N	T	50			C	32			C	50			C	50			T	50			T	16	C	14	C	49			C	50
1	162374	C	PVX_087785	hypothetical protein, conserved	R499Q	T	50			C	35			C	50			C	50			C	50			C	35			C	49			C	50
1	163336	G	PVX_087785	hypothetical protein, conserved	A178	C	50			C	24			C	49			C	50			C	50			C	7			C	35			C	44
1	163684	C	PVX_087785	hypothetical protein, conserved	K62	T	50			C	38			C	50			C	50			C	50			C	42			C	50			C	50
1	164121	C				T	50			C	35			C	40			C	50			C	50			T	12			T	49			T	50
1	166335	T				G	50			G	41			G	50			G	50			G	50			G	11			G	23			G	37
1	167070	A				G	50			G	49			G	50			G	50			G	50			G	19			G	44			G	49
1	168747	C	PVX_087795	hypothetical protein, conserved	G707D	T	48			T	46			T	43			T	49			T	50			C	23			C	50			C	50
1	172322	G				G	50			G	19			G	36			G	50			G	50			G	18	A	6	A	50			A	50
1	173264	T	PVX_087800	hypothetical protein, conserved	D33	C	50			C	33			C	39			C	50			C	50			C	30			C	50			C	49
1	175317	T	PVX_087800	hypothetical protein, conserved	S718P	T	50			T	47			T	49			T	50			T	50			T	17	C	12	C	49			C	50
1	176495	C				T	50			T	42			C	48			T	50			T	49			T	11	C	6	T	49			T	50
1	177774	C	PVX_087802	hypothetical protein, conserved	D347	T	50			T	49			C	50			C	50			T	50			T	18	C	12	T	49			T	50
1	178750	G	PVX_087802	hypothetical protein, conserved	A673P	G	50			G	50			C	49			C	49			C	50			C	47			C	49			C	50
1	181988	G				C	48			C	27			C	46			C	48			C	47			C	19			C	46			C	39
1	183908	G	PVX_087805	hypothetical protein, conserved	S603	G	49			G	40			G	50			G	50			G	50			G	19	T	12	T	50			T	50
1	188365	A				C	49			A	39			C	50			C	50			C	50			C	22			C	50			C	49
1	189666	T				C	50			T	40			C	50			C	50			T	48			T	9	C	4	C	50			C	50
1	190252	T	PVX_087815	endonuclease/exonuclease/phosphatase domain containing protein	K2726	T	50			T	37			C	50			C	50			C	50			C	18			C	40			C	50
1	195287	T	PVX_087815	endonuclease/exonuclease/phosphatase domain containing protein	I1117V	C	50			T	17			C	33			C	50			C	50			C	13			C	20			C	25
1	196769	A	PVX_087815	endonuclease/exonuclease/phosphatase domain containing protein	S623A	C	50			C	34			C	29			C	50			C	50			C	24			C	49			C	50
1	197073	T	PVX_087815	endonuclease/exonuclease/phosphatase domain containing protein	L521	C	50			T	22			T	37			T	50			T	50			C	13	T	7	T	46			T	50
1	197111	C	PVX_087815	endonuclease/exonuclease/phosphatase domain containing protein	V509L	C	50			A	18			A	41			A	50			C	50			C	14	A	6	A	50			A	50
1	197472	G	PVX_087815	endonuclease/exonuclease/phosphatase domain containing protein	T388	A	50			G	26			G	27			A	49			A	50			A	6			A	21			A	49
1	198668	G				A	50			G	18			G	49			G	50			G	50			G	7	A	7	G	30			G	50
1	199638	T				C	50			T	49			T	50			T	48			T	50			T	35			T	48			T	50
1	200846	C				T	49			T	47			C	49			C	49			C	50			C	15			C	41			C	49
1	201011	C				T	49			C	24			C	49			C	50			C	49			C	26			C	39			C	50
1	201535	C				G	49			G	50			G	50			G	50			G	50			G	26			G	50			G	50
1	202935	T	PVX_087820	hypothetical protein, conserved	N618Y	A	49			T	42			T	50			T	50			T	49			T	14			T	25			T	46
1	203020	G	PVX_087820	hypothetical protein, conserved	T589	A	50			G	44			G	48			G	50			G	50			G	15			G	21			G	47
1	203648	C	PVX_087820	hypothetical protein, conserved	G380A	G	49			C	45			G	49			G	49			G	50			C	10	G	8	G	43			G	49
1	205550	G				A	50			G	25			A	50			G	50			G	49			A	13			A	33			A	38
1	206271	C				C	50			A	18			A	45			C	50			C	50			A	9	C	4	A	49			A	49
1	206482	G				T	50			T	17			T	50			T	49			T	49			T	35			T	50			T	50
1	207656	C				C	50			C	15			T	50			T	50			C	50			T	14			T	27			T	49
1	207903	C				C	50			C	25			T	49			C	49			C	50			C	8	T	6	T	36			T	50
1	208569	C				C	50			C	18			C	50			T	50			T	50			T	10	C	5	T	43			T	50
1	209216	A				G	50			G	17			A	49			A	50			A	50			A	11			A	41			A	50
1	210000	T				C	50			C	12			T	49			T	50			T	50			T	20			T	50			T	50
1	212151	G	PVX_087835	ATP synthase lipid-binding protein, mitochondrial precursor, putative	H49N	G	50			T	40			T	50			T	50			T	50			T	30			T	50			T	49
1	212486	G				G	50			G	37			G	50			G	50			G	50			A	19	G	16	A	50			A	49
1	212879	T				T	48			C	34			C	45			C	48			C	50			C	27			C	49			C	50
1	215053	G	PVX_087840	hypothetical protein, conserved	K344	G	50			A	18			A	50			A	50			A	50			G	16	A	7	A	37			A	50
1	216181	A	PVX_087840	hypothetical protein, conserved	L720	A	50			A	46			A	50			A	50			A	49			A	18	T	13	T	50			T	50
1	217609	A				A	50			A	50			A	50			G	50			A	50			G	27	A	23	G	50			G	50
1	218116	T				T	50			C	40			C	50			C	50			C	50			C	21			C	50			C	50
1	218806	G				A	50			G	48			G	50			G	50			G	49			G	17			G	41			G	50
1	219314	A	PVX_087845	hypothetical protein, conserved	Y1338	A	50			A	42			A	50			G	50			G	50			G	34			G	50			G	50
1	219389	A	PVX_087845	hypothetical protein, conserved	N1313K	A	50			A	48			A	50			T	50			T	50			T	26			T	46			T	50
1	221356	T	PVX_087845	hypothetical protein, conserved	A702	T	50			C	29			T	50			T	50			C	50			C	24			C	33			C	50
1	221425	G	PVX_087845	hypothetical protein, conserved	A679	T	47			G	47			G	43			T	49			G	50			T	18			T	26			T	48
1	222611	C	PVX_087845	hypothetical protein, conserved	G351E	C	50			C	30			T	50			T	50			T	50			T	22			T	50			T	50
1	222851	A	PVX_087845	hypothetical protein, conserved	V271A	A	50			A	43			G	49			G	50			G	50			G	32			G	50			G	50
1	225513	C				T	50			T	28			C	49			C	50			T	50			C	19	T	11	T	50			T	50
1	226988	G				G	50			G	50			A	50			A	49			G	50			G	16	A	6	A	49			A	50
1	227716	A				G	50			G	32			G	48			G	50			G	49			G	24			G	50			G	50
1	228013	G				G	50			G	30			C	50			G	50			C	50			C	33			C	50			C	50
1	229266	G				A	49			G	45			G	49			G	50			G	50			G	31			G	50			G	49
1	229672	A				A	49			A	21			A	50			A	50			A	50			A	5	G	4	G	22			G	33
1	230780	C				C	50			C	50			T	50			T	50			T	50			T	34			T	50			T	50
1	231458	C	PVX_087865	hypothetical protein, conserved	E1868	C	48			C	50			C	50			C	50			C	49			C	15	T	8	T	50			T	50
1	232689	A	PVX_087865	hypothetical protein, conserved	L1458S	G	50			G	41			G	50			G	50			G	50			G	30			G	49			G	50
1	234249	A	PVX_087865	hypothetical protein, conserved	V938E	T	50			A	46			T	49			T	50			T	50			T	45			T	50			T	50
1	235915	T	PVX_087865	hypothetical protein, conserved	T383A	C	50			C	22			C	30			C	50			C	50			C	11			C	21			C	22
1	238660	G				C	50			C	39			C	49			C	50			C	50			C	17			C	35			C	48
1	239960	C				C	50			C	36			T	49			T	50			C	50			T	32			T	50			T	50
1	240475	C				T	50			C	29			C	50			C	50			C	48			C	8			C	22			C	27
1	242896	G				G	50			G	29			G	50			G	50			G	50			G	17	A	10	A	44			A	50
1	243840	A				A	50			A	25			A	50			A	50			A	50			T	10			T	35			T	41
1	247451	T	PVX_087875	DNA mismatch repair enzyme, putative	S53A	T	50			T	21			G	50			G	50			G	50			G	13			G	30			G	41
1	250199	T				T	49			T	29			G	48			T	50			G	50			G	12			G	33			G	42
1	250583	C				C	50			C	13			C	49			C	49			C	49			T	13			T	25			T	27
1	251071	A				A	50			A	36			A	49			A	49			A	50			C	3	A	2	C	30			C	31
1	251108	C				A	50			C	34			C	49			C	49			C	50			C	5			C	27			C	28
1	252746	C				C	50			C	36			C	49			C	49			C	50			C	13	A	8	A	50			A	50
1	253611	C				C	50			C	30			C	50			G	50			C	50			G	9			G	28			G	42
1	254127	G				G	50			G	33			G	49			G	50			G	50			T	8	G	6	T	27			T	24
1	254656	T				T	50			T	26			T	50			G	49			G	50			G	9	T	3	G	21			G	35
1	254739	G				G	50			G	37			G	43			A	50			A	49			G	6	A	6	A	33			A	49
1	254864	C				G	50			C	50			C	47			C	49			G	50			C	13			C	35			C	41
1	255464	A				G	50			G	42			A	50			A	50			G	50			A	16	G	16	A	50			A	49
1	255899	G	PVX_087880	hypothetical protein, conserved	Y1494	A	50			G	48			G	50			G	50			G	50			G	47			G	50			G	50
1	256406	A	PVX_087880	hypothetical protein, conserved	F1325	A	50			A	25			G	48			G	49			G	50			G	13			G	37			G	50
1	259117	T	PVX_087880	hypothetical protein, conserved	S422R	T	50			T	39			T	50			G	50			T	50			T	13	G	12	G	48			G	50
1	260908	G				A	50			A	28			A	50			A	50			A	50			A	50			A	50			A	50
1	261053	A				G	50			G	33			G	50			G	50			G	50			G	32			G	50			G	50
1	262015	A				C	50			C	50			C	49			C	50			C	50			C	32	A	18	A	50			A	50
1	262296	A				G	50			A	48			A	49			A	50			A	50			A	42			A	50			A	50
1	262341	C				C	50			C	49			C	49			C	50			C	50			C	22	T	17	T	50			T	49
1	262456	G				G	50			G	50			A	49			A	50			A	50			G	18	A	14	A	50			A	49
1	263340	T				T	50			T	50			T	49			C	48			T	50			C	50			C	50			C	50
1	264959	T	PVX_087885	rhoptry associated membrane antigen, putative	G299	C	50			C	49			C	49			C	50			C	49			C	50			C	50			C	50
1	265081	C	PVX_087885	rhoptry associated membrane antigen, putative	T340I	C	50			C	49			C	49			C	50			C	50			C	27	T	23	T	50			T	50
1	265267	G	PVX_087885	rhoptry associated membrane antigen, putative	G402D	G	50			G	50			G	50			G	50			G	50			G	28	A	22	A	50			A	50
1	265452	C				T	50			T	50			T	39			T	17			T	16			C	50			C	50			C	50
1	266318	A				A	50			A	39			A	49			A	50			A	50			A	25	G	25	G	50			G	49
1	266622	C				A	49			C	49			C	50			C	50			C	50			C	35			C	50			C	50
1	272588	G				G	49			G	28			G	49			G	50			G	50			G	6	A	4	A	33			A	30
1	272841	T				C	50			C	29			C	48			C	50			C	50			C	26			C	48			C	50
1	274378	A	PVX_087900	hypothetical protein, conserved	R356	A	50			A	46			A	50			A	49			A	50			A	16	G	13	G	50			G	50
1	274774	G	PVX_087900	hypothetical protein, conserved	T405	G	50			G	48			G	45			G	49			G	50			A	15			A	29			A	47
1	275579	A	PVX_087900	hypothetical protein, conserved	T674A	G	50			A	50			G	50			G	50			A	50			G	24			G	50			G	50
1	275763	C	PVX_087900	hypothetical protein, conserved	T735R	G	50			G	44			C	50			C	50			C	50			C	18			C	47			C	50
1	276748	C	PVX_087900	hypothetical protein, conserved	P1063	C	50			C	36			C	50			C	50			G	49			C	25	G	17	G	50			G	50
1	276901	C	PVX_087900	hypothetical protein, conserved	I1114M	G	50			G	50			C	50			C	50			C	50			C	33			C	50			C	50
1	276946	G	PVX_087900	hypothetical protein, conserved	Q1129H	T	50			G	48			T	48			T	50			G	50			T	30			T	50			T	50
1	278336	T				C	50			C	30			C	50			T	50			C	50			C	20			C	49			C	50
1	278378	C				G	50			G	45			G	50			G	50			G	50			G	12			G	41			G	46
1	278538	C				C	50			C	28			A	49			C	50			C	50			A	11			A	36			A	48
1	278586	G	PVX_087905	hypothetical protein, conserved	R11K	A	50			A	27			G	50			G	49			A	50			G	13			G	38			G	47
1	278730	C	PVX_087905	hypothetical protein, conserved	A59G	C	50			C	35			G	45			C	50			C	48			G	22			G	47			G	49
1	279334	T	PVX_087905	hypothetical protein, conserved	L260	T	50			T	33			C	50			C	50			C	50			C	11			C	27			C	50
1	280244	A				G	50			G	50			G	48			G	50			G	50			G	18			G	34			G	50
1	283902	C	PVX_087910	hypothetical protein, conserved	N216K	C	50			C	33			C	50			G	50			G	50			G	8			G	32			G	45
1	283983	T	PVX_087910	hypothetical protein, conserved	T243	C	49			T	30			T	46			T	50			T	50			T	7	C	3	T	37			T	38
1	284000	C	PVX_087910	hypothetical protein, conserved	A249V	C	50			C	32			C	50			C	50			T	49			T	12			T	37			T	38
1	284067	G	PVX_087910	hypothetical protein, conserved	K271N	C	49			C	21			G	40			G	50			C	49			C	17			C	42			C	48
1	284202	T	PVX_087910	hypothetical protein, conserved	S316	C	49			T	24			C	49			C	50			C	50			C	11	T	5	T	50			T	49
1	284544	A	PVX_087910	hypothetical protein, conserved	G430	G	49			G	45			G	49			G	50			G	49			G	33			G	50			G	50
1	286894	T				C	48			C	31			C	39			C	50			T	2			C	8			C	20			C	25
1	288379	G	PVX_087915	hypothetical protein, conserved	G84S	G	50			G	30			A	49			A	49			G	50			A	14			A	27			A	31
1	293894	C				T	50			C	50			T	50			C	50			C	50			T	20			T	46			T	49
1	294041	G				T	50			G	31			G	47			T	50			T	50			T	8	G	5	G	29			G	50
1	295336	G	PVX_087925	hypothetical protein, conserved	G53S	A	49			A	48			G	16			G	50			G	50			G	26			G	50			G	50
1	297008	C	PVX_087925	hypothetical protein, conserved	A610V	C	50			C	49			C	50			C	50			C	48			T	49			T	50			T	50
1	299217	A	PVX_087930	hypothetical protein	E52	G	50			G	48			G	50			G	49			G	50			G	46			G	50			G	50
1	301994	G	PVX_087940	hypothetical protein, conserved	P683A	C	50			C	45			C	47			C	47			C	49			C	26			C	50			C	50
1	302526	A	PVX_087940	hypothetical protein, conserved	S505	G	50			A	47			A	50			A	50			A	50			A	50			A	49			A	49
1	302572	G	PVX_087940	hypothetical protein, conserved	S490C	G	50			G	50			G	50			G	50			G	50			G	31	C	19	C	50			C	50
1	308896	C				T	49			T	48			T	50			T	50			T	50			T	50			T	49			T	50
1	309593	C	PVX_087950	heat shock protein 86, putative	G83	T	48			T	49			T	48			T	50			T	50			C	24	T	24	C	50			C	50
1	310083	A	PVX_087950	heat shock protein 86, putative	K247E	A	49			A	50			A	50			A	50			A	49			G	50			G	50			G	50
1	310152	A	PVX_087950	heat shock protein 86, putative	K270Q	A	50			C	49			C	50			C	50			A	50			C	29	A	21	C	50			C	48
1	310367	T	PVX_087950	heat shock protein 86, putative	D341	C	49			T	49			C	50			T	50			T	49			T	50			T	50			T	50
1	310808	G				T	47			T	27			G	43			G	48			G	50			T	24	G	15	G	50			G	50
1	311422	T				C	49			C	40			C	24			C	49			C	49			C	22			C	50			C	49
1	311852	C	PVX_087950	heat shock protein 86, putative	P618	C	50			G	49			G	50			C	50			C	50			G	50			G	50			G	49
1	314343	C	PVX_087955	O1, putative	E668	T	50			C	48			T	47			C	50			T	49			C	45			C	49			C	50
1	316577	C				T	50			C	44			C	45			C	50			C	50			C	36			C	50			C	50
1	317453	G				G	50			G	43			A	50			A	49			A	50			A	9			A	24			A	27
1	317633	T				A	50			T	50			T	50			T	49			T	50			T	26			T	50			T	49
1	318934	G				G	50			G	50			G	50			G	49			G	50			G	26	A	24	A	50			A	50
1	320565	G				G	49			G	47			G	50			G	50			G	49			A	29			A	50			A	50
1	321552	C				C	50			C	40			C	50			C	50			C	50			T	40			T	50			T	50
1	322742	C				C	50			C	43			C	50			C	49			C	49			T	11			T	25			T	50
1	322967	C				C	50			C	48			C	49			C	50			C	50			T	17			T	36			T	50
1	324881	T	PVX_087970	cloroquine resistance associated protein Cg4, putative	F200	T	50			T	50			T	48			C	50			C	50			C	50			C	50			C	50
1	326841	C	PVX_087970	cloroquine resistance associated protein Cg4, putative	H854N	A	50			A	50			A	50			A	50			A	50			A	50			A	50			A	50
1	328920	A				G	50			G	46			G	50			A	50			A	50			A	24			A	50			A	50
1	329778	C				C	50			C	49			C	50			C	50			C	50			C	27	G	19	G	50			G	50
1	329841	C				G	50			G	49			G	50			G	50			G	50			G	47			G	50			G	50
1	329933	A				A	50			A	46			A	50			A	50			A	50			A	21	C	14	C	50			C	50
1	330262	T				C	48			C	24	T	23	C	41	T	9	C	50			C	48			C	48			C	50			C	50
1	330755	G				A	50			G	49			G	42			G	49			G	50			G	16			G	42			G	49
1	331151	T				C	50			C	49			C	49			C	50			C	50			C	50			C	50			C	50
1	331544	T				C	50			T	47			T	50			T	50			T	50			T	50			T	50			T	50
1	332453	T				C	50			C	50			C	50			C	49			C	50			C	49			C	49			C	50
1	332874	A				C	50			C	47			C	50			C	50			C	50			C	50			C	50			C	50
1	333391	G				A	50			A	27			G	50			A	50			G	50			A	49			A	45			A	50
1	333518	A				A	50			G	50			G	38			G	49			A	50			G	50			G	50			G	50
1	333544	T				T	50			C	50			C	50			C	50			T	50			C	50			C	50			C	50
1	333898	C	PVX_087980	chloroquine resistance transporter, putative	F339	T	50			C	49			C	47			C	50			C	49			C	50			C	49			C	50
1	334971	C				T	50			C	50			C	33	T	17	C	30	T	20	T	26	C	24	C	20			C	46			C	50
1	335870	C				A	50			C	18			C	32			C	50			C	50			C	4			C	20			C	32
1	338230	C	PVX_087985	cloroquine resistance associated protein cg1, putative	I296	T	50			C	50			T	50			T	50			T	50			T	49			T	50			T	48
1	341137	A				G	50			G	50			G	49			G	50			G	50			G	50			G	50			G	50
1	341845	C	PVX_087990	glutaredoxin domain containing protein	G135V	C	50			C	50			C	50			C	50			C	50			C	29	A	15	A	50			A	49
1	343109	T	PVX_087995	cloroquine resistance associated protein Cg2, putative	T2286A	C	49			C	50			C	38			C	50			C	50			C	21			C	50			C	50
1	344889	A	PVX_087995	cloroquine resistance associated protein Cg2, putative	H1692	G	50			G	25			G	50			G	50			G	50			G	7			G	31			G	50
1	346099	G	PVX_087995	cloroquine resistance associated protein Cg2, putative	T1289M	A	50			G	31			G	43			G	50			A	50			A	8	G	6	A	34			A	47
1	347097	G	PVX_087995	cloroquine resistance associated protein Cg2, putative	T956	T	50			T	27			T	48			G	50			G	50			G	12			G	32			G	36
1	352528	A	PVX_088000	cloroquine resistance asscociatd protein Cg7, putative	V757A	A	50			A	38			A	49			G	50			G	50			G	11			G	24			G	50
1	354444	C	PVX_088000	cloroquine resistance asscociatd protein Cg7, putative	L152	C	50			C	28			C	50			C	50			C	50			T	4	C	3	T	20			T	32
1	355189	C				C	50			C	22			C	49			C	50			C	49			A	10			A	34			A	46
1	355432	T				T	50			T	49			C	49			C	50			C	50			C	21			C	50			C	50
1	358672	C				C	50			C	47			C	49			C	50			C	50			T	19	C	14	T	50			T	49
1	361284	T				C	50			C	35			C	50			T	50			T	50			C	10			C	21			C	21
1	361854	T				T	50			T	17			T	50			T	50			T	50			G	33			G	50			G	50
1	363821	C	PVX_088010	PST-A protein	G429	G	50			G	23			C	49			C	50			C	50			G	12			G	30			G	50
1	365974	A				G	49			A	20			G	46			A	50			A	50			G	17			G	46			G	49
1	366669	C				A	48			C	24			C	49			C	50			C	50			C	26			C	50			C	50
1	367599	T	PVX_088015	PST-A protein	I145L	T	50			T	34			A	49			A	50			A	50			A	35			A	49			A	50
1	367710	G	PVX_088015	PST-A protein	L108	G	50			G	39			G	49			G	50			G	50			G	21	A	14	A	50			A	49
1	367924	T	PVX_088015	PST-A protein	L36	T	50			T	35			T	49			T	50			T	50			C	20			C	48			C	50
1	368277	A				C	49			A	30			A	50			A	50			A	50			A	28			A	50			A	50
1	368683	A				A	50			A	17			G	47			G	49			G	49			G	30			G	50			G	50
1	369032	T				A	50			T	20			T	50			A	50			A	50			A	15			A	27			A	34
1	369107	G				G	50			G	27			G	43			G	50			G	50			G	11	T	6	T	32			T	42
1	369470	C				C	50			C	38			C	50			C	50			C	50			C	13	T	8	T	33			T	50
1	370652	C				C	50			C	24			C	50			T	50			T	49			T	18			T	50			T	50
1	372773	C				C	50			C	50			T	48			C	50			T	50			T	20			T	43			T	50
1	372948	G	PVX_088025	hypothetical protein, conserved	L570	G	50			C	45			C	49			C	50			C	50			C	32			C	50			C	50
1	373122	C	PVX_088025	hypothetical protein, conserved	R512	T	50			C	31			C	50			C	50			C	50			C	29			C	50			C	50
1	373593	G	PVX_088025	hypothetical protein, conserved	T355	G	50			C	49			G	49			G	50			G	50			G	8	C	5	C	37			C	50
1	373646	T	PVX_088025	hypothetical protein, conserved	N338D	T	46			T	45			T	50			T	50			T	50			T	16	C	6	C	42			C	50
1	373915	A	PVX_088025	hypothetical protein, conserved	V248A	G	49			G	49			G	22			G	50			G	49			G	13			G	29			G	49
1	374698	C				T	49			T	15			T	49			T	50			T	49			T	12			T	26			T	36
1	378262	T	PVX_088030	hypothetical protein, conserved	E196G	T	50			C	24			C	49			T	50			C	49			C	13			C	31			C	41
1	378615	T	PVX_088030	hypothetical protein, conserved	K78N	T	50			T	16			T	50			T	50			T	50			T	5	A	3	A	22			A	22
1	378672	G	PVX_088030	hypothetical protein, conserved	L59	G	50			G	20			G	50			G	50			G	50			A	3	G	2	A	22			A	29
1	382917	T	PVX_088035	hypothetical protein, conserved	N2592S	C	50			T	41			T	50			T	48			T	50			T	9			T	27			T	43
1	385982	G	PVX_088035	hypothetical protein, conserved	L1570	G	50			G	23			G	50			G	50			G	50			A	3			A	20			A	20
1	399283	A	PVX_088045	hypothetical protein, conserved	I842M	G	50			G	28			G	27			G	50			G	50			G	10			G	35			G	32
1	399367	A	PVX_088045	hypothetical protein, conserved	G870	G	50			G	26			G	22			G	50			G	50			G	7			G	31			G	46
1	400002	A	PVX_088045	hypothetical protein, conserved	E1082A	C	50			A	21			A	31			A	49			A	50			A	15			A	28			A	45
1	400526	G	PVX_088045	hypothetical protein, conserved	E1257K	A	49			A	24			A	50			A	50			A	50			A	12			A	24			A	31
1	401278	T	PVX_088045	hypothetical protein, conserved	C1507	C	49			C	46			C	50			C	50			T	50			C	5	T	3	C	25			C	40
1	406439	G				G	49			G	48			G	48			G	50			G	50			G	12	A	9	A	26			A	42
1	407355	C				C	50			C	49			C	50			C	50			C	50			G	31			G	50			G	50
1	407586	G	PVX_088060	hypothetical protein, conserved	V60	G	50			G	49			A	50			A	50			G	50			G	26	A	24	A	50			A	50
1	409609	G				G	50			G	50			G	49			G	50			G	50			A	49			A	50			A	50
1	410657	A				A	49			A	50			A	50			A	48			A	48			A	28	C	22	C	50			C	49
1	410890	A				A	50			C	50			C	49			A	50			C	49			C	50			C	49			C	50
1	411094	C				C	48			C	49			C	49			C	50			C	50			C	28	G	22	G	50			G	50
1	411265	G				G	50			G	50			G	49			G	50			G	50			G	26	A	23	A	49			A	49
1	411418	C				C	50			C	50			C	50			C	50			C	49			C	35	T	15	T	50			T	50
1	411995	T				T	50			G	50			G	49			G	49			G	50			G	34			G	50			G	50
1	412204	C	PVX_088070	hypothetical protein, conserved	V264L	C	50			C	49			A	49			A	50			C	49			C	17	A	17	A	50			A	50
1	412469	T	PVX_088070	hypothetical protein, conserved	Q175	C	50			T	50			T	50			T	50			T	50			T	50			T	50			T	50
1	414119	G	PVX_088075	hypothetical protein, conserved	S197L	A	50			G	31			A	49			A	49			A	49			A	15			A	34			A	50
1	414153	A	PVX_088075	hypothetical protein, conserved	S186P	G	40			A	9			A	27			G	41			A	37			G	12			G	21			G	33
1	415668	C	PVX_088080	50S ribosomal protein L1, putative	H31N	A	50			A	38			C	50			C	50			A	49			C	17			C	50			C	49
1	417233	C	PVX_088085	cell division cycle ATPase, putative	R1021H	C	50			C	41			C	50			C	49			C	50			T	9			T	22			T	24
1	421463	G				G	50			G	14			T	20			G	50			G	50			T	20			T	38			T	46
1	422034	G				C	49			G	24			G	26			G	50			C	46			G	11			G	27			G	46
1	422300	C	PVX_088090	hypothetical protein, conserved	V115I	C	50			T	37			T	23			C	50			C	50			C	23	T	10	T	49			T	50
1	422453	T	PVX_088090	hypothetical protein, conserved	T64A	C	50			C	34			T	25			T	48			C	50			T	26			T	49			T	49
1	427968	G	PVX_088095	hypothetical protein, conserved	E632D	G	50			G	50			G	50			G	50			G	50			G	11	T	8	T	50			T	49
1	430591	G				A	50			G	50			G	49			G	50			G	50			G	20			G	50			G	50
1	431943	G	PVX_088105	hypothetical protein, conserved	Q267E	G	50			G	33			G	48			G	50			G	50			C	27			C	50			C	49
1	432042	G	PVX_088105	hypothetical protein, conserved	P234A	G	49			G	41			G	50			G	50			G	49			C	24			C	46			C	48
1	433118	C				T	49			C	36			C	35			C	48			C	50			C	5			C	22			C	25
1	433841	G				G	50			G	25			G	50			G	50			G	49			C	21			C	48			C	50
1	433869	G				A	50			G	39			G	50			G	50			A	49			G	20			G	44			G	49
1	438718	T				G	49			G	30			G	49			G	50			G	50			G	11			G	32			G	41
1	439291	G				A	50			A	15			A	43			A	49			A	50			A	20			A	31			A	46
1	439315	C				A	50			A	26			A	46			A	50			A	50			A	14			A	30			A	46
1	439337	C				T	50			T	15			T	43			T	50			T	50			T	14			T	34			T	49
1	442048	A				A	50			A	23			G	42			A	50			G	50			G	12			G	24			G	49
1	443393	C				C	50			C	24			C	50			C	50			C	50			C	3	A	2	A	24			A	36
1	444163	T				T	50			T	31			T	50			T	50			T	50			T	15	C	12	C	50			C	50
1	444256	C				A	50			C	48			C	50			C	49			C	50			C	24			C	50			C	50
1	444326	T				T	50			G	50			G	49			G	50			G	50			G	23			G	50			G	49
1	444622	A				G	50			G	50			G	50			G	50			G	50			G	15			G	48			G	46
1	446677	T	PVX_088125	aspartyl protease, putative	D57E	G	50			G	22			T	49			T	50			G	50			G	14			G	39			G	50
1	450285	A	PVX_088130	hypothetical protein	G1197	A	50			A	31			A	50			A	50			A	50			A	9	T	3	T	27			T	41
1	451492	C	PVX_088130	hypothetical protein	R795Q	C	50			C	31			C	50			T	50			C	49			C	7	T	3	T	23			T	44
1	455208	A	PVX_088140	hypothetical protein, conserved	R1036	A	50			A	30			C	50			A	50			C	50			C	3			C	20			C	27
1	455358	G	PVX_088140	hypothetical protein, conserved	P986	G	50			G	27			T	49			T	50			T	50			T	5			T	21			T	35
1	458058	G	PVX_088140	hypothetical protein, conserved	I86M	C	50			C	34			C	49			C	50			G	49			G	26			G	43			G	50
1	458460	G				G	50			G	29			G	50			T	50			T	50			T	18			T	22			T	46
1	459330	G	PVX_088145	tyrosyl-tRNA synthetase, putative	N350	A	49			A	41			A	42			A	48			G	50			G	4			G	27			G	30
1	459758	C	PVX_088145	tyrosyl-tRNA synthetase, putative	E260	C	50			C	48			C	50			T	50			T	49			C	28	T	15	T	49			T	50
1	462596	A	PVX_088150	26S proteasome non-ATPase regulatory subunit 4, putative	L119F	C	50			C	25			C	49			C	50			C	50			A	11	C	11	C	40			C	50
1	464844	G				G	50			G	25			G	49			G	50			G	50			G	10	T	3	T	33			T	50
1	468085	G				G	50			G	42			G	50			G	50			G	50			G	13	A	4	A	49			A	48
1	469573	G	PVX_088165	hypothetical protein, conserved	Q127	A	48			A	18			A	27			A	50			A	50			A	12			A	20			A	33
1	470220	C	PVX_088165	hypothetical protein, conserved	T306M	T	49			T	32			T	48			T	49			T	50			T	16			T	22			T	27
1	470604	G	PVX_088165	hypothetical protein, conserved	G434A	C	49			G	50			G	50			G	50			G	49			G	6			G	20			G	32
1	472379	T	PVX_088165	hypothetical protein, conserved	Y1026H	T	49			C	49			T	50			T	50			T	50			C	17			C	20			C	33
1	473731	T				T	50			T	49			T	50			C	47			T	50			C	45			C	50			C	49
1	474536	T				C	50			C	49			C	50			C	50			C	50			C	50			C	50			C	50
1	474628	G				A	50			G	45			G	50			G	50			G	49			G	47			G	49			G	50
1	475182	G	PVX_088170	proteasome subunit alpha type 6, putative	V174	G	50			A	49			G	50			A	50			G	50			A	50			A	50			A	50
1	477168	G				G	49			G	28			C	25			C	49			G	50			G	16	C	6	C	45			C	50
1	477231	A				G	50			A	26			A	43			A	50			A	50			A	23			A	36			A	38
1	477974	G				C	50			C	25			C	50			C	50			C	50			G	6	C	5	C	32			C	49
1	478552	T	PVX_088175	hypothetical protein, conserved	N75D	T	49			T	8			C	22			C	49			T	50			T	6	C	5	C	34			C	50
1	479046	A				A	50			A	36			A	27			A	50			A	50			A	7	T	3	T	30			T	49
1	479749	G				G	49			G	5			T	16			T	49			G	50			T	15	G	8	T	49			T	50
1	479918	A				T	49			A	16			T	12			T	50			A	33	T	17	T	49			T	50			T	50
1	483853	A				C	49			A	25			C	26			C	50			C	48			C	9			C	31			C	47
1	484268	A				G	50			G	16			A	49			G	49			G	49			A	22			A	39			A	49
1	484299	C				C	50			C	17			C	46			C	50			C	50			C	12	A	9	A	32			A	34
1	485247	G	PVX_088185	hypothetical protein, conserved	I195	A	50			A	30			G	44			G	50			A	50			G	30			G	45			G	50
1	490088	C	PVX_088190	helicase, putative	T889S	G	50			C	33			C	43			C	49			C	50			C	22			C	23			C	47
1	490143	T	PVX_088190	helicase, putative	H907	T	50			T	25			C	46			C	49			C	50			T	23	C	8	C	49			C	50
1	492178	G				T	50			T	22			T	48			T	49			T	48			T	21			T	29			T	49
1	494111	G				G	49			G	49			G	49			G	50			G	50			G	3	A	2	A	35			A	39
1	494785	C	PVX_088200	hypothetical protein, conserved	S98R	G	50			C	44			C	50			C	50			C	49			C	31			C	49			C	50
1	496076	A				G	50			G	39			G	50			G	50			G	50			G	26			G	50			G	50
1	498467	A	PVX_088205	vacuolar proton translocating ATPase subunit A, putative	I247V	A	50			A	48			A	50			A	49			A	50			G	25	A	21	G	50			G	50
1	499288	C	PVX_088205	vacuolar proton translocating ATPase subunit A, putative	G520	T	48			C	49			C	50			C	49			C	50			C	50			C	49			C	50
1	499327	C	PVX_088205	vacuolar proton translocating ATPase subunit A, putative	F533	C	50			C	47			C	50			C	50			C	49			T	44			T	50			T	50
1	500215	G	PVX_088205	vacuolar proton translocating ATPase subunit A, putative	P829	G	50			T	47			T	50			G	50			G	50			T	12			T	23			T	29
1	500283	G	PVX_088205	vacuolar proton translocating ATPase subunit A, putative	G852A	G	50			G	50			C	45			C	49			C	50			C	13			C	37			C	48
1	502386	G	PVX_088210	mitogen-activated protein (MAP) kinase phosphatase, putative	L193F	A	50			G	50			G	50			G	50			A	50			A	28	G	22	A	50			A	50
1	504225	C				T	50			C	40			C	49			C	50			C	49			C	22			C	50			C	50
1	504953	T				G	50			G	24			G	50			G	50			G	50			G	18			G	23			G	41
1	505471	G	PVX_088215	hypothetical protein, conserved	G1812	T	50			G	32			T	48			T	50			T	50			T	11			T	28			T	43
1	507073	A	PVX_088215	hypothetical protein, conserved	N1278	A	50			A	28			G	50			A	50			G	50			G	6			G	25			G	47
1	516257	T				T	50			T	29			T	50			T	50			T	50			T	12			C	24			T	42
1	523365	G	PVX_088235	ferlin, putative	G463E	A	49			A	18			G	50			G	50			G	50			G	16			G	26			G	49
1	523555	T	PVX_088235	ferlin, putative	I526	C	49			C	22			T	50			T	50			T	49			C	10			C	26			C	28
1	523589	G	PVX_088235	ferlin, putative	V538L	T	50			T	31			G	50			G	50			G	50			G	9			G	25			G	35
1	524212	C	PVX_088235	ferlin, putative	L745	T	49			T	18			C	50			C	50			C	50			C	15			C	24			C	39
1	524576	T	PVX_088235	ferlin, putative	Y867H	T	49			T	28			T	50			T	50			T	50			C	10			C	29			C	50
1	524608	G	PVX_088235	ferlin, putative	R877	C	50			G	17			G	49			G	50			G	49			G	8			G	28			G	40
1	525567	G	PVX_088235	ferlin, putative	S1197N	A	50			A	46			A	49			A	49			A	50			A	15			A	26			A	50
1	526387	G	PVX_088235	ferlin, putative	R1470	A	50			A	36			G	50			G	50			G	50			G	26			G	50			G	50
1	529027	T	PVX_088240	hypothetical protein, conserved	I454	G	50			G	31			G	50			G	50			G	49			G	7			G	22			G	49
1	531400	G				T	32			G	34	T	16	G	49			G	37			G	33			G	7			G	23			G	30
1	531423	C				T	39			T	23			T	44			C	50			C	50			C	12			C	27			C	40
1	531983	T				T	50			T	50			C	49			C	50			T	49			C	22	T	20	C	50			C	50
1	532251	G				A	50			G	48			G	50			G	50			G	50			G	39			G	50			G	50
1	532635	G				A	46			G	49			G	47			G	50			G	50			G	17			G	21			G	26
1	535706	T	PVX_088250	AAA family ATPase, putative	V209A	T	50			T	48			T	50			T	50			T	49			C	13			C	24			C	29
1	536043	T	PVX_088250	AAA family ATPase, putative	G321	T	49			T	46			C	50			C	50			C	50			C	50			C	50			C	50
1	536151	T	PVX_088250	AAA family ATPase, putative	D357	T	50			C	47			C	48			C	48			C	50			C	50			C	49			C	50
1	538037	G				G	50			G	49			G	50			A	50			G	50			G	28	A	14	A	50			A	50
1	539900	T				C	49			C	47			C	50			C	50			T	49			T	32	C	18	C	50			C	50
1	540077	A	PVX_088255	hypothetical protein, conserved	E165D	A	50			A	50			A	50			A	50			A	50			A	28	T	22	T	50			T	49
1	540937	C				T	48			C	41			C	49			T	48			T	48			T	44			T	49			T	48
1	541503	A	PVX_088255	hypothetical protein, conserved	Y326S	C	50			C	47			C	50			C	50			C	50			C	38			C	50			C	50
1	541599	A	PVX_088255	hypothetical protein, conserved	H358L	A	50			T	30			T	50			T	50			A	50			T	26			T	50			T	47
1	543077	G				G	50			G	44			A	49			A	50			G	50			G	30	A	20	A	50			A	50
1	543275	T				T	50			T	49			T	50			T	50			T	50			C	29	T	21	C	49			C	50
1	543829	C				C	50			C	50			A	50			A	50			C	50			C	28	A	22	A	50			A	50
1	544540	C				T	49			T	50			T	49			T	48			T	50			T	45			T	50			T	50
1	544632	A				A	50			C	50			C	50			C	50			C	50			C	48			C	50			C	49
1	546190	A				G	48			G	18			G	49			G	50			G	50			G	16			G	50			G	50
1	546262	A				T	50			T	45			T	48			T	50			T	50			T	21			T	50			T	50
1	546442	G				T	50			G	38			G	50			G	49			G	50			G	49			G	50			G	50
1	546752	T				T	50			T	19			G	29			G	50			G	50			G	24			G	44			G	49
1	547588	G				G	50			G	19			G	49			G	50			G	50			A	11	G	10	A	50			A	50
1	548412	C	PVX_088265	serine/threonine protein kinase, putative	P79S	C	50			C	23			C	50			C	49			C	50			T	19	C	12	T	50			T	50
1	548594	C	PVX_088265	serine/threonine protein kinase, putative	D139	C	50			C	35			C	50			T	49			C	50			T	23	C	17	T	50			T	49
1	548651	G	PVX_088265	serine/threonine protein kinase, putative	G158	A	50			A	28			G	49			G	50			G	50			G	27			G	50			G	50
1	549434	G	PVX_088265	serine/threonine protein kinase, putative	E419	A	50			G	33			G	50			G	50			G	50			G	34			G	49			G	50
1	549887	C	PVX_088265	serine/threonine protein kinase, putative	S570	T	49			C	20			C	50			C	49			C	50			C	16			C	34			C	50
1	552185	G	PVX_088265	serine/threonine protein kinase, putative	G1336	G	50			G	44			C	50			C	49			G	50			C	50			C	49			C	50
1	552363	C				T	38			C	18	T	5	C	30	T	9	T	45			T	38	C	7	T	34			T	48			T	47
1	553586	G				A	49			G	27			A	48			G	50			A	50			G	24			G	50			G	50
1	553837	G				A	50			G	39			G	49			G	50			G	50			G	50			G	50			G	50
1	554305	A	PVX_088270	hypothetical protein, conserved	L256	G	50			G	45			A	50			A	50			G	50			G	28	A	22	G	50			G	50
1	555228	T				G	50			G	25			T	50			G	50			T	50			G	30			G	50			G	50
1	555253	C				T	48			C	30			C	49			C	50			C	50			T	39			T	47			T	50
1	556716	A				A	50			A	48			A	50			G	50			A	50			A	19	G	10	G	50			G	50
1	557815	A				A	50			G	36			G	49			G	50			A	50			G	46			G	49			G	50
1	558513	G				G	50			G	17			G	41			G	50			G	50			G	9	A	7	A	26			A	32
1	558887	G				C	50			C	20			C	32			C	50			C	50			C	24			C	35			C	35
1	560477	G	PVX_088275	hypothetical protein, conserved	G424R	G	50			G	21			A	48			A	50			G	50			A	25			A	50			A	50
1	561267	A	PVX_088275	hypothetical protein, conserved	E687G	G	50			G	20			G	35			G	50			G	50			G	21			G	34			G	46
1	573513	A	PVX_093495	hypothetical protein, conserved	Q292R	A	50			A	16			A	20			A	50			A	50			G	3	A	2	G	21			G	37
1	576018	C	PVX_093495	hypothetical protein, conserved	T1127I	C	50			C	8			C	41			C	50			C	50			C	7	T	3	T	20			T	32
1	576047	C	PVX_093495	hypothetical protein, conserved	H1137D	G	48			C	13			C	38			C	50			C	50			G	6	C	5	C	23			C	34
1	579513	G				G	50			G	13			G	28			G	50			G	50			A	5	G	4	A	23			A	24
1	580336	T				T	50			T	8			T	30			T	50			T	49			C	20			C	33			C	34
1	580719	A				A	50			A	29			G	50			G	50			A	50			G	41			G	50			G	50
1	580738	A				G	50			A	27			A	43			A	50			A	50			A	41			A	50			A	50
1	581076	A				A	50			A	17			A	43			A	50			A	50			G	24			G	47			G	50
1	581410	G				T	50			G	23			G	50			G	50			G	50			G	45			G	50			G	50
1	582185	T	PVX_093505	hypothetical protein, conserved	T367A	T	49			C	16			C	50			C	50			C	50			C	46			C	50			C	50
1	582383	C	PVX_093505	hypothetical protein, conserved	G301R	G	50			G	13			C	49			C	49			C	50			C	50			C	50			C	50
1	582703	A	PVX_093505	hypothetical protein, conserved	L194P	G	50			G	26			G	46			G	49			G	50			G	45			G	49			G	49
1	583470	T				G	50			G	50			G	49			G	50			G	50			G	50			G	50			G	49
1	584457	T				G	49			G	40			T	50			T	50			T	50			T	50			T	50			T	50
1	585857	C				A	49			C	40			A	50			A	50			A	50			A	48			A	50			A	50
1	586077	G				A	50			G	31			A	50			A	50			A	50			A	50			A	49			A	50
1	586154	A				G	50			G	28			G	49			G	50			G	50			G	47			G	50			G	50
1	586372	G				A	50			A	50			A	4			A	50			G	50			A	50			A	50			A	49
1	587003	T				G	50			G	40			G	49			T	50			T	50			T	34	G	16	G	50			G	50
1	587884	G				A	49			G	41			G	49			G	50			G	50			A	37			A	49			A	50
1	588209	T				G	50			T	29			T	44			T	50			T	50			T	30			T	49			T	50
1	588509	G				G	48			A	11			A	7			A	50			A	38			A	14			A	38			A	35
1	589212	A				T	50			A	38			T	50			T	49			T	50			T	50			T	50			T	49
1	589495	A				A	49			A	29			G	37			G	50			G	49			G	34			G	50			G	50
1	590555	A	PVX_093515	GTP-ase activating protein, putative	K14Q	C	50			A	23			C	49			C	50			C	50			C	38			C	49			C	49
1	591565	C	PVX_093515	GTP-ase activating protein, putative	G350	C	50			C	44			C	50			C	50			C	50			C	28	T	22	T	50			T	49
1	591904	T	PVX_093515	GTP-ase activating protein, putative	F463	C	48			C	50			C	50			C	50			C	50			C	50			C	50			C	50
1	591941	C				T	49			T	46			C	49			C	50			C	50			C	41			C	50			C	50
1	593496	G				T	50			G	20			G	42			G	50			G	50			G	5			G	26			G	29
1	594141	C				C	50			C	34			C	50			C	49			T	49			T	8			T	30			T	49
1	595014	T	PVX_093525	hypothetical protein	C150R	T	50			C	15			T	48			C	49			T	50			C	22			C	50			C	50
1	595437	A	PVX_093525	hypothetical protein	I291V	G	50			A	17			G	42			G	50			G	50			G	21			G	44			G	50
1	596244	G	PVX_093525	hypothetical protein	V560I	G	50			G	49			G	50			G	50			G	50			A	50			A	50			A	50
1	597579	G	PVX_093525	hypothetical protein	G1005C	G	50			G	40			G	50			G	50			G	50			G	14	T	3	T	41			T	48
1	597734	A	PVX_093525	hypothetical protein	E1056	G	50			G	24			G	28			G	50			G	50			G	18			G	36			G	48
1	598932	G	PVX_093525	hypothetical protein	D1456H	C	49			C	35			C	46			C	50			C	50			C	33			C	49			C	50
1	599445	G	PVX_093525	hypothetical protein	G1627S	G	50			G	45			G	39			G	50			G	50			A	12	G	8	A	39			A	46
1	599629	A	PVX_093525	hypothetical protein	E1688A	A	50			C	48			C	50			C	50			C	49			C	46			C	49			C	48
1	600272	C	PVX_093525	hypothetical protein	T1902	T	50			T	48			T	50			T	50			T	50			T	34			T	50			T	50
1	600361	C	PVX_093525	hypothetical protein	P1932L	T	50			C	49			C	50			C	50			C	50			T	20	C	19	T	49			T	50
1	600582	A	PVX_093525	hypothetical protein	N2006D	A	50			A	50			G	26			A	50			A	50			A	10	G	7	G	41			G	50
1	602994	C	PVX_093530	pseudouridylate synthase 1, putative	S279	T	48			C	49			C	50			C	50			C	50			C	16			C	35			C	48
1	603762	C				C	50			C	48			G	49			C	50			C	50			C	24	G	18	G	50			G	50
1	604864	G	PVX_093535	hypothetical protein, conserved	P5010A	G	50			G	50			G	49			G	50			G	50			G	17	C	15	C	50			C	49
1	605207	T	PVX_093535	hypothetical protein, conserved	K4895N	G	48			G	50			G	50			G	49			G	49			G	36			G	50			G	50
1	605528	A				G	45			.	0			A	45			G	48			A	43			A	13	G	6	G	50			G	50
1	606295	T	PVX_093535	hypothetical protein, conserved	T4584A	T	50			T	49			T	49			T	47			C	49			C	38			C	50			C	50
1	606656	T	PVX_093535	hypothetical protein, conserved	G4463	T	50			T	50			T	50			C	49			C	50			T	6	C	2	C	26			C	33
1	608563	T	PVX_093535	hypothetical protein, conserved	K3828E	C	50			T	49			T	50			T	50			C	50			T	32			T	50			T	50
1	608615	G	PVX_093535	hypothetical protein, conserved	Y3810	G	49			G	49			G	49			G	50			G	49			G	31	A	17	A	50			A	49
1	608774	A	PVX_093535	hypothetical protein, conserved	L3757	C	50			C	49			C	50			C	50			A	50			C	35			C	50			C	50
1	609959	C	PVX_093535	hypothetical protein, conserved	E3362	C	49			C	27			T	49			T	50			C	50			T	9			T	25			T	22
1	611135	A	PVX_093535	hypothetical protein, conserved	D2970	A	49			A	49			A	50			A	50			A	50			G	28			G	50			G	50
1	611359	C	PVX_093535	hypothetical protein, conserved	E2896K	C	50			C	50			T	50			C	50			C	50			T	19			T	45			T	50
1	616280	T	PVX_093535	hypothetical protein, conserved	Q1255H	G	50			G	45			T	50			T	49			G	50			G	6			G	31			G	30
1	618482	C	PVX_093535	hypothetical protein, conserved	T521	A	49			C	28			C	39			C	50			C	49			C	14			C	31			C	25
1	629329	G	PVX_093550	hypothetical protein, conserved	H412Q	G	50			C	49			C	50			C	50			C	50			C	19			C	50			C	50
1	629842	C				T	48			T	42			C	50			C	50			T	50			C	10	T	9	C	44			C	50
1	630407	C	PVX_093550	hypothetical protein, conserved	R181Q	C	50			C	37			C	50			C	50			C	50			T	15	C	11	T	50			T	50
1	630468	G				A	48			G	27			G	49			G	50			G	49			G	24			G	33			G	40
1	632503	G				C	50			G	29			C	50			C	50			C	50			C	15	G	5	G	36			G	49
1	632947	G				C	50			G	34			G	50			G	50			G	50			G	20			G	45			G	50
1	636514	A	PVX_093560	tubulin gamma chain, putative	D130	A	50			A	30			G	50			G	50			G	50			G	10	A	7	G	50			G	50
1	641110	G	PVX_093565	hypothetical protein, conserved	A91V	A	45			G	15	A	11	G	47			G	50			A	49			G	5			G	22			G	35
1	644756	G				T	50			G	35			G	50			G	50			G	50			G	17			G	47			G	49
1	647937	G				A	50			G	35			G	50			G	50			A	50			A	10			A	39			A	47
1	651017	T	PVX_093570	AAA family ATPase, putative	K269	C	47			C	30	T	8	T	50			C	48			C	49			T	19			T	45			T	50
1	651416	C	PVX_093570	AAA family ATPase, putative	R136	T	50			C	50			T	50			T	49			C	50			T	16			T	25			T	34
1	658693	G				G	50			G	20			G	27			G	49			G	50			G	3	T	1	T	21			T	38
1	661651	C				T	49			T	30			C	38			C	50			T	50			T	4			T	25			T	34
1	662311	C				G	50			G	15			G	31			G	50			G	50			G	8			G	24			G	31
1	662336	G	PVX_093585	SF-assemblin, putative	E6	A	49			A	14			A	28			A	47			A	49			A	9			A	26			A	32
1	667262	T	PVX_093590	hypothetical protein, conserved	V526A	C	50			C	42			T	41			C	50			C	49			C	13			C	26			C	38
1	668182	G				G	50			G	48			G	50			G	50			G	50			A	12	G	11	A	38			A	50
1	671553	A				G	50			G	30			A	50			A	50			G	50			G	13			G	27			G	30
1	677826	C				C	50			C	33			C	50			C	50			C	50			C	7	T	3	T	31			T	42
1	678056	A				A	50			A	46			G	48			G	50			G	49			A	20	G	16	G	50			G	50
1	678443	T				T	50			T	49			A	28	T	22	T	25	A	25	A	44			T	8	A	7	A	39			A	50
1	679089	G				G	50			G	48			G	50			G	50			G	50			G	12	A	5	A	32			A	44
1	679311	T	PVX_093610	hypothetical protein, conserved	E1707G	T	50			T	43			T	50			T	49			T	49			T	13	C	9	C	44			C	50
1	680132	C	PVX_093610	hypothetical protein, conserved	G1433	G	49			G	36			C	49			G	50			C	50			C	12	G	9	C	43			C	50
1	680192	G	PVX_093610	hypothetical protein, conserved	N1413K	G	50			G	44			G	50			G	49			G	50			G	8	C	7	C	29			C	50
1	680223	T	PVX_093610	hypothetical protein, conserved	K1403R	C	50			T	43			T	49			T	50			C	50			T	13			T	27			T	50
1	681587	G	PVX_093610	hypothetical protein, conserved	G948	G	50			G	27			G	49			G	50			G	50			A	6	G	5	A	23			A	31
1	689625	A	PVX_093615	phosphoinositide phosphatase SAC1, putative	Y1196F	A	50			A	47			T	49			T	50			T	50			T	10			T	44			T	49
1	690459	G	PVX_093620	hypothetical protein, conserved	L746V	C	50			G	43			G	50			G	49			G	50			G	21			G	45			G	50
1	690893	G	PVX_093620	hypothetical protein, conserved	P601R	G	47			G	49			G	48			G	46			G	47			G	11	C	4	C	20			C	48
1	691618	G	PVX_093620	hypothetical protein, conserved	P359	G	50			G	31			G	49			G	50			G	50			G	13	C	5	C	36			C	50
1	692030	C	PVX_093620	hypothetical protein, conserved	S222N	T	50			C	38			C	43			C	50			C	49			C	9			C	22			C	32
1	692551	A	PVX_093620	hypothetical protein, conserved	G48	C	49			A	12			C	43			C	49			C	50			C	17			C	25			C	38
1	692626	A	PVX_093620	hypothetical protein, conserved	S23	C	50			A	6			C	29			C	50			C	50			C	15			C	36			C	50
1	692815	A				G	50			A	11			A	38			A	50			A	50			A	20			A	42			A	49
1	695239	C	PVX_093625	hypothetical protein, conserved	I68	A	50			C	27			C	49			C	50			C	50			A	12	C	5	A	38			A	50
1	696082	T	PVX_093625	hypothetical protein, conserved	I349	C	50			T	27			T	49			T	50			T	50			T	21			T	35			T	50
1	697237	C	PVX_093625	hypothetical protein, conserved	S734	T	50			C	27			C	50			C	50			C	50			T	16	C	9	C	50			C	50
1	697801	T	PVX_093625	hypothetical protein, conserved	C922	C	50			T	49			T	50			T	50			T	50			T	27	C	19	T	49			T	50
1	699685	G				A	49			A	25	G	6	A	31			A	46			A	49			A	13			A	49			A	48
1	700002	C				A	50			A	22			A	50			C	50			A	50			A	22	C	21	C	50			C	50
1	700029	A				G	50			G	30			G	43			G	50			G	50			G	47			G	50			G	49
1	700475	G				G	50			G	36			C	33			C	50			G	50			C	18			C	26			C	44
1	701159	C				C	50			C	23			C	38			T	50			T	50			T	34			T	50			T	50
1	702325	C				C	50			C	20			C	31			C	50			C	49			A	6	C	4	A	32			A	31
1	705884	C	PVX_093635	hypothetical protein	A955G	G	49			C	24			C	16			C	50			C	49			C	4			C	21			C	26
1	706251	T	PVX_093635	hypothetical protein	Y1077	T	50			C	29			C	21			C	50			C	49			T	14	C	14	C	45			C	50
1	706539	C	PVX_093635	hypothetical protein	P1173	C	50			C	26			A	24			A	50			C	50			C	11	A	11	A	49			A	50
1	708019	G	PVX_093635	hypothetical protein	E1667Q	G	49			G	43			G	50			G	50			G	50			G	17	C	12	C	50			C	50
1	709729	A	PVX_093635	hypothetical protein	S2237R	C	48			C	50			C	50			C	50			C	50			C	11			C	32			C	46
1	710020	A	PVX_093635	hypothetical protein	I2334F	T	49			T	48			A	49			A	50			A	50			A	32			A	49			A	49
1	710481	C	PVX_093635	hypothetical protein	C2487	T	49			C	49			C	50			C	50			C	50			C	14			C	42			C	48
1	714316	G	PVX_093640	NAD-specific glutamate dehydrogenase, putative	T363	G	50			G	38			G	50			G	50			G	50			C	19			C	36			C	50
1	716486	A				A	50			A	46			A	49			A	50			A	50			A	18	T	14	T	49			T	50
1	716619	C				T	50			T	48			T	49			T	50			T	50			T	48			T	50			T	50
1	717691	C				C	50			C	49			C	50			C	50			C	50			A	24	C	21	A	49			A	50
1	718411	T	PVX_093645	hypothetical protein, conserved	T3240A	C	49			T	49			T	48			T	49			T	49			T	50			T	50			T	50
1	719814	T	PVX_093645	hypothetical protein, conserved	N2772I	T	49			T	30			T	49			T	46			T	49			T	15	A	6	A	47			A	50
1	719893	C	PVX_093645	hypothetical protein, conserved	D2746N	T	50			C	49			C	45			C	49			C	50			C	11			C	22			C	37
1	720618	G	PVX_093645	hypothetical protein, conserved	T2504I	G	49			A	34			G	50			G	50			A	50			G	7	A	7	A	31			A	35
1	721543	T	PVX_093645	hypothetical protein, conserved	N2196H	T	46			T	49			T	47			T	48			T	50			T	7	G	7	G	22			G	31
1	722609	G	PVX_093645	hypothetical protein, conserved	H1840	G	50			G	35			G	49			G	50			G	50			G	9	A	8	A	35			A	43
1	722683	T	PVX_093645	hypothetical protein, conserved	T1816P	G	50			G	32			G	47			G	47			G	48			.	0			G	21			G	30
1	725301	A	PVX_093645	hypothetical protein, conserved	F943S	G	50			G	38			G	50			G	49			G	50			G	19			G	36			G	50
1	727304	A	PVX_093645	hypothetical protein, conserved	I275	T	50			A	23			T	50			T	50			A	49			T	31			T	50			T	50
1	727862	A	PVX_093645	hypothetical protein, conserved	S89	A	49			A	28			G	42			G	50			G	50			G	20			G	38			G	50
1	728956	A				T	50			T	26			A	34			A	49			A	50			A	7	T	3	T	28			T	47
1	729713	C				T	50			T	18			C	49			C	50			C	50			C	29			C	50			C	50
1	729949	A				G	50			A	23			A	50			A	50			G	49			A	26			A	48			A	50
1	730023	T				C	50			C	19			C	49			C	50			C	50			C	25			C	50			C	49
1	730054	G				G	50			A	23			A	46			A	50			G	50			A	29			A	49			A	50
1	730336	A				C	49			A	21			A	50			A	50			A	49			A	11			A	35			A	49
1	730870	A				G	50			A	31			A	21			A	50			G	50			A	13			A	28			A	46
1	733140	T				G	49			G	32			G	50			G	50			G	50			G	31			G	50			G	50
1	734236	G				G	50			G	49			T	50			G	49			G	50			G	17	T	7	T	50			T	49
1	734550	C				T	50			C	49			C	49			C	50			C	49			C	45			C	50			C	50
1	737390	G	PVX_093650	mannose-6-phosphate isomerase, putative	S532N	A	49			A	48			A	49			A	50			G	50			G	5	A	5	A	22			A	35
1	737514	G	PVX_093650	mannose-6-phosphate isomerase, putative	E573D	T	50			T	50			G	50			G	50			G	50			G	16			G	50			G	50
1	738707	A				G	50			A	50			A	50			A	50			A	50			A	17			A	22			A	33
1	740809	C	PVX_093655	hypothetical protein, conserved	G1155R	T	49			T	45			T	50			T	50			T	49			T	50			T	50			T	50
1	740919	T	PVX_093655	hypothetical protein, conserved	E1118G	C	49			C	49			C	47			C	50			C	50			C	50			C	50			C	50
1	742997	A	PVX_093655	hypothetical protein, conserved	S425	G	50			G	38			G	49			G	50			A	49			G	20			G	50			G	50
1	744258	A	PVX_093655	hypothetical protein, conserved	V56A	G	50			A	49			G	41			G	50			G	50			A	50			A	49			A	50
1	746519	G				G	50			A	50			G	49			G	50			G	50			G	25	A	25	A	50			A	50
1	746777	C				A	50			C	50			C	50			C	49			C	49			C	50			C	49			C	50
1	748640	A	PVX_093665	hypothetical protein, conserved	K36R	G	49			A	36			G	47			G	50			G	50			G	49			G	50			G	50
1	749452	G	PVX_093665	hypothetical protein, conserved	V307L	G	50			G	38			T	50			T	49			G	50			G	13	T	10	T	50			T	49
1	750213	A	PVX_093665	hypothetical protein, conserved	P560	C	50			C	50			A	50			C	50			A	50			A	27	C	17	C	50			C	49
1	750645	G				G	50			C	50			G	50			G	50			G	50			G	30	C	16	C	50			C	50
1	750771	G				T	50			G	48			G	49			G	49			G	49			G	49			G	50			G	50
1	750802	T				T	50			G	36			G	44			G	50			G	50			T	27	G	19	G	49			G	50
1	751907	T				C	50			T	41			C	50			T	50			T	49			T	50			T	50			T	50
1	752402	T				G	50			G	42			G	48			G	50			G	50			G	49			G	50			G	50
1	753628	T	PVX_093670	protein kinase, putative	S367T	T	50			T	50			T	47			T	50			T	50			A	50			A	50			A	50
1	755769	G				G	50			G	36			G	49			G	50			G	50			A	43			A	50			A	50
1	755813	C				C	50			C	35			C	50			T	50			C	50			T	40			T	50			T	50
1	757045	A	PVX_093675	von Willebrand factor A-domain-related protein, putative	T83A	A	50			A	16			G	50			G	50			G	50			G	50			G	50			G	50
1	757329	A	PVX_093675	von Willebrand factor A-domain-related protein, putative	R177S	A	50			A	31			T	50			T	50			T	50			T	50			T	48			T	50
1	759136	C				T	49			T	24			T	50			T	50			T	48			T	49			T	47			T	48
1	759201	G				C	50			C	19			C	48			C	50			C	50			C	45			C	50			C	50
1	759257	C				C	50			C	27			G	42			G	49			C	50			C	22	G	20	G	50			G	50
1	759436	C				T	50			C	30			C	50			C	50			C	50			C	50			C	50			C	50
1	759594	G				T	49			G	49			G	50			G	50			G	50			G	50			G	49			G	50
1	760649	A				T	50			T	50			A	50			A	50			A	49			A	42			A	50			A	50
1	761153	G				G	50			G	23			G	43			G	50			G	50			C	20	G	15	C	50			C	50
1	761619	T	PVX_093678	LSU	F200L	C	50			C	24			C	49			C	50			C	50			C	32	T	17	T	49			T	50
1	762757	G	PVX_093678	LSU	G579V	G	50			G	17			G	50			G	50			G	50			G	14	T	13	T	34			T	46
1	763396	C	PVX_093678	LSU	T792I	C	50			C	20			C	45			C	50			C	50			C	36	T	13	T	50			T	50
1	764505	T				G	50			T	15			G	43			G	50			T	49			T	21			T	50			T	50
1	765116	C	PVX_093678	LSU	N1365K	A	50			C	27			A	50			A	50			C	50			A	25			A	50			A	49
1	765438	G	PVX_093678	LSU	A1473T	A	48			G	32			G	50			A	50			G	50			G	49			G	50			G	50
1	766218	C				C	50			C	29			T	50			C	50			C	50			T	43			T	50			T	50
1	766242	G	PVX_093678	LSU	V1741I	A	50			G	30			G	50			G	50			G	50			G	38			G	50			G	50
1	766461	T	PVX_093678	LSU	L1814M	A	50			T	25			T	48			T	48			T	49			T	42			T	50			T	50
1	766852	A	PVX_093678	LSU	E1944G	G	50			A	42			G	35			G	46			G	50			G	39			G	48			G	47
1	766962	C	PVX_093678	LSU	R1981C	C	50			C	41			T	49			C	49			C	49			T	50			T	50			T	50
1	767133	C	PVX_093678	LSU	R2038C	C	50			C	39			T	50			C	50			C	50			T	49			T	50			T	50
1	769033	C				G	50			C	34			G	48			G	50			C	50			G	28			G	50			G	50
1	769139	C				C	50			C	50			C	50			C	50			C	50			C	26	T	24	T	50			T	50
1	769422	A				G	50			G	39			G	50			G	50			G	50			G	50			G	50			G	50
1	769525	T				G	50			G	50			G	48			G	50			G	50			G	50			G	50			G	50
1	769656	C				A	49			C	46			C	50			C	50			C	50			C	50			C	50			C	50
1	769829	C				T	50			C	45			C	50			C	50			C	50			C	50			C	50			C	49
1	769855	G				A	50			G	49			G	50			G	50			G	50			G	39			G	50			G	50
1	770435	A				G	50			A	27			A	43			A	50			A	50			A	13			A	32			A	50
1	770442	G				G	49			G	24			T	45			G	50			G	50			T	14			T	30			T	47
1	772409	T				C	50			C	34			T	50			C	50			T	50			C	16	T	10	T	50			T	50
1	773222	G	PVX_093680	Phist protein (Pf-fam-b)	A170P	G	50			G	39			G	50			G	50			G	50			C	50			C	50			C	50
1	773368	G	PVX_093680	Phist protein (Pf-fam-b)	E218	G	50			G	50			G	50			G	49			G	49			G	34	A	16	A	50			A	50
1	773399	G	PVX_093680	Phist protein (Pf-fam-b)	V229L	G	50			G	43			G	47			G	50			G	50			T	50			T	50			T	50
1	773422	G	PVX_093680	Phist protein (Pf-fam-b)	K236N	T	50			G	45			G	50			G	50			T	50			G	50			G	50			G	49
1	773568	T	PVX_093680	Phist protein (Pf-fam-b)	M285T	C	50			C	50			T	50			C	49			C	50			C	26	T	24	T	50			T	50
1	773673	G	PVX_093680	Phist protein (Pf-fam-b)	R320K	A	50			G	50			G	50			G	50			G	50			G	50			G	50			G	50
1	774044	T	PVX_093680	Phist protein (Pf-fam-b)	S444P	C	50			C	49			C	42			C	50			C	50			C	50			C	50			C	50
1	775441	C				C	50			C	23			C	20			C	50			C	50			C	8	T	4	T	29			T	35
1	775478	C				G	50			G	7			G	21			G	49			C	50			G	7	C	1	C	21			C	28
1	775710	C				T	50			T	26			T	31			T	49			C	50			T	43			T	50			T	50
1	776362	C				C	50			C	35			C	38			C	50			C	50			C	11	A	9	A	49			A	50
1	776883	G				G	50			G	36			G	38			G	50			G	50			G	18	T	12	T	48			T	50
1	777202	A				A	50			A	33			A	29			A	49			A	50			G	31	A	19	G	50			G	50
1	777295	C				A	50			A	50			A	45			A	50			A	50			A	50			A	50			A	50
1	777501	T				A	50			A	33			A	47			A	50			A	49			A	35			A	48			A	49
1	778485	C				A	50			A	20			C	40			A	49			A	50			A	36			A	48			A	50
1	778709	A				A	50			C	26			C	30			C	50			C	50			C	27			C	40			C	49
1	778729	C				G	43			C	36			C	36			C	50			C	49			C	20			C	37			C	42
1	778871	C				T	49			T	22			T	39			T	50			T	50			C	34	T	9	T	50			T	50
1	779058	G				A	50			A	31			A	30			A	50			A	50			G	28	A	17	A	50			A	50
1	779240	C				C	49			T	22			C	31			C	50			T	49			T	20			T	43			T	49
1	780353	T				T	49			T	33			T	46			G	50			T	50			G	43			G	50			G	50
1	780781	C				G	50			G	27			G	43			G	50			G	50			G	40			G	50			G	50
1	780952	A				T	50			A	49			A	47			A	50			T	50			A	44			A	50			A	50
1	781867	C				T	50			C	31			C	41			C	49			C	50			C	18			C	41			C	49
1	783104	G	PVX_093685	hypothetical protein	E95K	G	50			G	21			G	44			G	50			G	50			G	20	A	11	A	50			A	50
1	783501	G	PVX_093685	hypothetical protein	C227Y	A	50			G	27			G	29			G	49			G	50			G	9	A	5	A	50			A	50
1	783878	T				T	50			T	25			T	48			T	49			T	50			G	19	T	16	G	50			G	50
1	785043	A				A	50			G	24			G	44			G	49			G	50			G	27	A	23	G	50			G	50
1	785566	A				G	49			G	41			A	50			A	50			G	50			G	25	A	17	A	50			A	50
1	785977	C				T	50			C	34			C	50			C	50			T	50			C	42			C	50			C	49
1	788109	G	PVX_093695	hypothetical protein, conserved	S31N	A	49			G	23			G	45			G	50			G	50			G	50			G	50			G	50
1	788777	C	PVX_093695	hypothetical protein, conserved	L254	C	48			C	27			C	28			C	50			C	47			C	25	T	24	T	50			T	50
1	789005	A	PVX_093695	hypothetical protein, conserved	M330V	A	50			G	39			G	50			A	50			A	50			G	49			G	49			G	50
1	789657	T				C	50			T	38			T	50			T	50			T	50			T	49			T	49			T	50
1	790360	C				A	49			C	28			A	49			C	50			C	50			C	20	A	14	A	50			A	50
1	791042	G				G	49			G	50			A	49			A	50			G	50			A	49			A	50			A	50
1	792714	T				A	48			T	14			T	50			A	50			T	50			T	13	A	4	A	47			A	48
1	793037	C				C	50			C	37			T	50			C	49			C	50			T	50			T	50			T	49
1	793453	G	PVX_093700	hypothetical protein	G122S	A	48			G	46			G	50			G	50			G	50			G	48			G	49			G	50
1	793735	G	PVX_093700	hypothetical protein	V216F	G	50			G	31			G	50			G	50			G	48			T	25			T	50			T	50
1	795469	C				T	50			C	32			T	49			C	50			C	50			C	49			C	50			C	50
1	795592	C				T	49			C	36			C	34			C	50			C	50			C	30			C	50			C	50
1	795741	G				A	50			G	25			G	44			G	50			G	50			G	47			G	50			G	50
1	797488	T				T	49			C	12			T	32			T	48			C	50			C	10			C	48			C	50
1	798959	C				T	49			T	17			T	34			T	49			T	50			T	16			T	43			T	49
1	799455	C				T	49			T	15			T	22			C	50			T	50			C	15	T	6	T	39			T	50
1	799490	G				T	48			T	16			T	26			G	50			T	50			G	11	T	4	T	38			T	48
1	799561	G				C	50			C	22			C	29			G	50			C	50			G	10	C	7	C	29			C	49
1	799932	A				G	50			G	25			G	32			G	50			G	50			A	20	G	18	G	33			G	49
1	800767	C				G	50			C	14			C	45			C	50			C	50			C	10	G	10	C	29			C	50
1	800852	C				T	50			C	18			C	37			C	50			C	50			C	7	T	5	C	27			C	41
1	802408	C	PVX_093710	variable surface protein Vir24-related	L419M	A	50			C	32			A	27			C	49			C	49			A	10	C	6	C	30			C	37
1	802488	A				C	50			A	20			C	25			A	50			A	50			A	21	C	13	C	49			C	50
1	802568	G				A	50			G	23			A	45			G	50			G	50			A	41			A	50			A	50
1	802627	C	PVX_093710	variable surface protein Vir24-related	A455V	T	50			C	31			C	33			C	50			C	50			C	40			C	49			C	50
1	802689	G	PVX_093710	variable surface protein Vir24-related	A476T	G	50			G	24			G	26			A	50			G	50			A	33	G	12	A	50			A	50
1	802760	G				A	49			G	31			G	22			G	50			A	50			G	33			G	50			G	50
1	802846	T				A	50			A	28			A	40			T	49			A	50			A	29			A	50			A	50
1	803581	C				T	50			C	48			C	43			C	50			C	50			C	33	T	17	T	50			T	50
1	803851	A				A	50			G	21			G	41			A	50			G	50			G	19			G	37			G	49
1	803964	C				C	49			T	29			C	42			C	48			T	50			T	22			T	40			T	50
1	804011	G				A	50			A	21			G	49			G	50			A	50			A	13	G	7	G	50			G	50
1	804166	T				C	50			T	43			C	46			T	50			C	49			C	46			C	50			C	50
1	804233	T				C	50			T	36			T	33			T	50			T	50			T	47			T	50			T	50
1	804540	C	PVX_093715	variable surface protein Vir5-like	V471L	C	49			C	14			C	38			C	50			C	50			C	23	G	20	G	50			G	50
1	804931	G	PVX_093715	variable surface protein Vir5-like	Y340	A	50			A	22			G	45			A	50			G	50			G	30	A	20	G	50			G	50
1	805252	A	PVX_093715	variable surface protein Vir5-like	L261	C	50			C	35			C	29			C	49			C	50			C	27	A	20	A	50			A	50
1	805274	G	PVX_093715	variable surface protein Vir5-like	S254F	G	50			G	30			G	29			G	50			G	50			G	25	A	24	A	49			A	49
1	805395	G	PVX_093715	variable surface protein Vir5-like	L214	A	50			A	20			A	14			A	50			A	50			G	23	A	20	G	50			G	50
1	805424	T	PVX_093715	variable surface protein Vir5-like	Q204R	C	50			C	22			C	23			C	50			C	50			T	21	C	19	T	50			T	50
1	806970	T				G	50			G	16			T	43			T	50			T	50			T	7			T	27			T	50
1	807248	T				C	50			C	23			C	39			C	50			C	50			C	8			C	29			C	50
1	809627	A				G	50			G	14			G	36			A	50			G	50			A	2			A	26			A	47
1	809651	A				G	50			G	11			G	32			A	50			G	50			A	4			A	28			A	43
1	812769	A	PVX_093720	variable surface protein Vir24-like	T422	A	50			T	9			T	35			A	50			T	50			T	5	A	1	T	23			T	41
1	827150	C				A	50			.	0			C	19			C	24			C	6			C	4			C	26			C	41
1	827210	T	PVX_093730	hypothetical protein	T130P	G	50			.	0			T	18			.	0			.	0			T	7			T	24			T	30
2	49110	A				G	50			A	24			G	31			G	49			G	50			G	24			G	50			G	49
2	52028	T	PVX_096950	tryptophan-rich antigen (Pv-fam-a)	A259	T	50			T	35			C	37			T	50			C	50			C	24			C	50			C	49
2	52328	C				T	49			C	44			C	39			C	49			C	50			C	50			C	50			C	50
2	52781	C				C	50			C	39			C	49			C	50			C	49			C	13	T	9	T	50			T	50
2	52846	C				C	50			T	17			T	44			T	50			C	50			C	23	T	14	T	48			T	50
2	53785	C				T	50			T	25			T	33			T	48			C	49			T	50			T	50			T	50
2	53989	A				G	50			A	30			A	39			A	50			G	50			A	45			A	49			A	49
2	54471	C				C	50			T	30			C	50			C	50			C	50			C	13	T	11	T	50			T	49
2	54923	C				C	50			C	18			C	50			C	50			C	50			C	12	G	10	G	50			G	50
2	55099	G				G	50			G	28			G	40			G	50			G	50			G	13	A	9	A	49			A	50
2	56959	C				G	50			G	14			G	39			G	49			G	49			G	7			G	31			G	37
2	56983	C				T	49			T	15			T	34			C	50			T	49			C	3	T	2	C	30			C	42
2	57624	A	PVX_096955	hypothetical protein	T187	A	50			A	22			A	46			A	50			A	50			G	17	A	11	G	50			G	50
2	57677	A	PVX_096955	hypothetical protein	E205G	A	50			G	20			A	45			G	50			A	50			A	16	G	11	G	47			G	50
2	57760	A	PVX_096955	hypothetical protein	I233V	G	49			A	30			G	39			A	50			A	50			G	20	A	10	A	47			A	50
2	58675	G				A	50			G	26			G	37			G	49			G	50			G	22	A	11	A	48			A	50
2	58961	T				G	50			G	35			G	50			G	50			G	49			G	25			G	46			G	49
2	59213	G				G	50			C	46			G	34			G	50			G	50			C	20			C	27			C	44
2	60094	A				G	50			G	31			A	23			A	49			A	50			G	44			G	49			G	49
2	60545	A				A	50			A	21			A	47			A	50			A	50			A	24	G	19	G	50			G	49
2	60575	A				G	50			G	38			G	41			G	50			G	50			G	45			G	50			G	50
2	60621	T	PVX_096960	PST-A protein	I355	A	50			A	30			A	43			A	50			T	50			A	50			A	49			A	50
2	61072	A				T	50			T	24			T	43			T	50			A	50			A	7	T	5	A	50			A	50
2	61260	C	PVX_096960	PST-A protein	K142	T	50			C	17			C	50			C	50			C	49			C	34			C	50			C	50
2	61551	A	PVX_096960	PST-A protein	P45	G	50			G	28			G	49			G	50			G	50			G	33			G	50			G	50
2	63794	G				C	50			G	14			C	49			G	50			G	50			C	14	G	12	C	49			C	50
2	63830	C				C	50			C	29			C	49			C	50			C	50			C	16	T	11	T	50			T	49
2	64023	G				G	50			G	20			G	49			G	50			G	50			T	16	G	10	T	50			T	50
2	64097	C				T	50			T	9			T	31			T	50			T	50			T	24			T	31			T	31
2	64324	A				T	50			T	13			T	47			T	49			T	50			T	20			T	36			T	50
2	65717	C				C	50			C	42			C	50			C	49			C	50			T	49			T	50			T	50
2	65742	G				A	50			G	29			G	47			G	50			G	50			G	48			G	50			G	50
2	65937	T				G	50			G	33			G	49			G	50			G	50			G	18	T	14	T	50			T	50
2	66097	G	PVX_096965	hypothetical protein	N177K	G	50			T	25			G	48			G	50			G	50			G	12	T	7	T	44			T	50
2	66187	A	PVX_096965	hypothetical protein	N147	G	50			G	31			G	48			A	50			G	50			G	23			G	44			G	50
2	66678	T				C	50			C	30			C	42			C	49			T	50			T	21			T	50			T	50
2	66877	C				C	50			C	33			C	50			C	50			C	50			C	24	T	14	T	49			T	49
2	67606	G				C	49			G	18			C	50			G	50			G	50			G	24			G	45			G	49
2	68141	T				C	50			T	17			T	50			T	50			T	49			T	23			T	37			T	31
2	68385	A				G	50			G	30			G	45			G	50			G	50			G	34			G	48			G	50
2	68623	C				G	50			G	32			G	49			G	50			G	50			G	47			G	50			G	50
2	68759	G				T	50			T	26			T	48			T	50			T	50			T	23			T	43			T	50
2	68919	G				A	50			G	20			G	50			G	50			G	50			G	16			G	42			G	48
2	69035	C				A	50			A	23			A	43			C	50			C	50			A	12			A	33			A	39
2	69616	G				A	50			G	28			G	40			G	50			G	50			G	20	A	8	A	50			A	50
2	69918	G				G	48			G	22			G	45			G	50			G	50			A	9	G	2	A	23			A	35
2	70364	G	PVX_096970	variable surface protein Vir8-related	T390S	C	50			G	43			G	49			G	49			G	50			G	50			G	50			G	50
2	70494	T	PVX_096970	variable surface protein Vir8-related	S347R	G	50			G	31			T	50			G	50			T	49			T	49			T	50			T	50
2	70671	G				C	49			G	23			G	50			G	50			G	50			G	27			G	50			G	49
2	70716	G				G	50			G	36			G	48			G	50			G	49			A	28			A	41			A	50
2	70732	A				G	50			G	37			G	43			G	50			A	50			A	31			A	46			A	49
2	73157	A				G	49			A	35			A	45			A	50			G	50			G	8			A	32			A	30
2	73644	A				G	50			A	10			G	25			G	50			G	50			A	17			A	28			A	50
2	73889	C				T	50			C	25			C	45			C	50			C	49			C	23			C	49			C	50
2	74482	T				C	50			T	20			T	50			T	50			C	50			T	21			T	50			T	50
2	75593	A				C	50			A	17			A	41			A	50			A	50			A	18			A	50			A	50
2	76899	G				A	50			A	50			G	41			A	50			A	49			A	24			A	50			A	50
2	77896	A				A	50			G	20			G	35			A	49			G	50			A	11	G	3	G	34			G	48
2	79051	T				G	50			G	33			T	46			T	50			G	50			T	15	G	8	G	50			G	50
2	79078	T				T	50			T	31			T	42			T	49			T	50			T	17	G	7	G	49			G	50
2	79331	G				A	50			A	29			A	47			A	50			A	50			G	48			G	48			G	50
2	80480	G				A	50			G	14			G	40			G	49			G	50			G	19			G	40			G	50
2	80496	C				C	49			C	14			C	36			C	50			C	50			T	8	C	7	T	37			T	50
2	81711	G	PVX_096980	variable surface protein Vir, putative	T268M	A	50			G	23			G	45			G	50			G	50			G	28			G	50			G	50
2	83926	G				A	50			G	15			A	43			A	50			A	50			A	4			A	20			A	23
2	83995	A				G	49			A	15			A	29			A	50			A	50			A	14			A	22			A	31
2	85716	T				C	50			C	20			C	29			C	50			C	50			C	17	T	5	T	23			T	40
2	85775	T				C	50			C	21			C	33			C	50			C	50			C	12	T	8	T	37			T	49
2	85822	C				T	50			T	16			T	38			T	50			T	50			T	10	C	8	C	35			C	48
2	86153	G				G	50			A	24			A	37			A	49			A	49			A	17			A	36			A	50
2	86911	T				C	50			C	31			C	30			C	50			C	50			C	8	T	7	T	49			T	46
2	87530	G	PVX_096985	variable surface protein Vir, putative	Y350	A	50			A	33			A	21			A	50			G	50			A	41			A	50			A	50
2	87613	T	PVX_096985	variable surface protein Vir, putative	I323V	C	50			C	27			C	43			C	50			C	49			C	35			C	49			C	50
2	87674	G	PVX_096985	variable surface protein Vir, putative	Y302	A	50			G	17			G	37			G	50			G	50			G	27			G	42			G	50
2	87703	T	PVX_096985	variable surface protein Vir, putative	N293D	C	50			T	27			T	33			C	50			C	50			T	16	C	8	C	45			C	50
2	87833	A				C	50			C	16			C	31			C	50			C	38			C	16			C	24			C	46
2	91057	T				C	48			C	18			C	50			C	49			C	50			C	26			C	50			C	50
2	91618	C				A	50			C	31			C	43			C	50			C	50			C	20			C	50			C	50
2	91715	G				T	49			G	33			G	50			G	50			T	50			G	50			G	50			G	50
2	92176	T				C	48			C	25			T	46			C	50			C	50			C	27	T	23	T	49			T	50
2	92277	G				A	49			G	50			G	50			G	50			G	50			G	50			G	50			G	49
2	92534	G				G	50			G	49			A	37			A	50			A	50			A	50			A	50			A	50
2	92819	A				T	50			T	49			A	47			T	50			T	50			T	47			T	50			T	50
2	93229	A				G	49			A	37			A	50			G	50			G	50			G	27	A	23	A	50			A	50
2	93266	T				T	50			T	36			T	40			G	49			G	50			G	25	T	24	G	50			G	50
2	93336	A				T	50			T	50			T	48			T	49			T	50			T	46			T	50			T	48
2	93470	T				T	50			T	24			C	50			C	50			C	50			T	15	C	12	C	50			C	50
2	93526	G				G	49			G	15			A	45			G	50			G	50			A	9	G	8	A	45			A	50
2	94056	T				G	50			T	4			G	38			T	25			T	35			G	2	T	1	G	22			G	29
2	95032	A				A	50			A	23			A	36			A	50			A	50			A	9			C	49			C	49
2	95269	G				T	50			G	28			G	44			G	50			G	50			G	28			G	50			G	50
2	96050	G				A	50			A	49			G	50			A	49			G	50			A	21	G	15	G	50			G	50
2	97286	G				G	50			G	47			G	45			G	50			G	50			G	27	A	21	A	50			A	50
2	97551	G				T	48			T	38			T	39			T	49			T	50			T	36			T	50			T	50
2	97866	C				T	50			T	12			T	21			T	50			T	50			C	8	T	2	T	29			T	26
2	99059	G	PVX_096990	Pv-fam-d protein	R6H	A	49			G	24			G	30			G	50			G	50			G	13			G	29			G	33
2	100022	C	PVX_096990	Pv-fam-d protein	Y277	T	49			C	49			C	1			C	50			C	49			C	50			C	50			C	49
2	100607	C	PVX_096990	Pv-fam-d protein	H472	C	50			C	33			C	34			C	50			T	50			C	14	T	7	T	49			T	49
2	100651	T	PVX_096990	Pv-fam-d protein	F487Y	A	50			A	31			A	31			A	50			T	50			T	26			T	50			T	50
2	100689	G	PVX_096990	Pv-fam-d protein	V500L	G	50			G	41			G	35			G	50			G	50			G	21	C	12	C	46			C	50
2	100777	C	PVX_096990	Pv-fam-d protein	T529I	T	50			C	50			T	35			T	50			T	50			C	18	T	15	T	50			T	50
2	100886	G	PVX_096990	Pv-fam-d protein	R565S	G	50			G	39			G	37			G	50			G	50			G	15	T	12	T	50			T	50
2	101374	T				T	50			T	50			C	33			T	50			T	50			T	31	C	19	C	50			C	50
2	101403	T				T	44			T	47			A	28			A	5			A	4			T	29	A	19	A	49			A	49
2	101443	T				T	48			T	47			T	32	C	14	T	38	C	12	T	32	C	18	T	25	C	25	C	50			C	47
2	101516	C				C	42			C	49			T	38			C	50			C	49			T	32	C	17	T	49			T	50
2	102081	G				G	49			G	36			G	45			G	50			G	50			G	20	T	8	T	50			T	50
2	102314	C				T	49			C	34			T	38			C	50			T	50			T	21			T	50			T	50
2	103226	A				C	49			C	48			C	49			C	50			C	49			C	50			C	50			C	50
2	104186	T				T	50			C	46			T	50			T	50			T	50			T	25	C	25	C	50			C	50
2	105257	C				C	50			C	50			C	50			C	50			C	50			T	26	C	24	T	49			T	50
2	105862	T				T	50			T	32			T	50			A	50			A	50			A	16			A	20			A	43
2	106222	A				T	50			A	37			A	50			A	50			A	50			A	27			A	50			A	50
2	106371	A				G	50			G	34			A	50			A	50			A	50			A	25			A	50			A	50
2	106944	A				A	50			A	18			A	50			A	50			A	50			T	14	A	12	T	49			T	50
2	107634	A				A	50			A	50			C	47			C	48			C	47			A	26	C	24	C	47			C	47
2	110919	G	PVX_096995	tryptophan-rich antigen (Pv-fam-a)	D105N	A	50			A	47			G	48			G	50			G	50			G	49			G	50			G	50
2	112468	C				C	50			C	38			C	49			C	49			C	50			C	27	A	23	A	50			A	49
2	112528	C				T	41			C	6			C	30	T	12	C	43			C	44			C	34	T	15	C	45			C	49
2	113262	G				A	50			A	30			G	43			A	50			G	50			G	44			G	50			G	49
2	113306	C				C	50			C	35			C	33			C	50			C	49			C	24	T	22	T	50			T	50
2	113939	A				A	50			A	13			A	30			A	49			A	50			A	7	T	3	T	24			T	41
2	114087	A				G	50			G	21			G	33			G	50			G	50			G	19			G	36			G	40
2	115034	T				A	50			T	34			T	30			T	50			A	50			A	21			A	50			A	50
2	115171	T				T	50			T	16			A	37			T	50			A	50			A	22			A	40			A	50
2	115663	C				C	50			G	34			C	24			C	50			C	50			G	44			G	49			G	50
2	116709	C	PVX_097000	hypothetical protein	Q171E	C	49			C	15			G	39			C	50			C	50			G	11			G	35			G	41
2	117429	T	PVX_097000	hypothetical protein	S411A	G	26			T	2			G	7			G	49			G	36			G	22			G	50			G	50
2	119526	C				T	50			C	48			C	50			C	50			T	50			T	27	C	23	C	50			C	50
2	121062	C				T	50			C	50			C	49			C	50			T	49			C	49			C	50			C	50
2	122471	C				T	50			C	40			C	43			C	50			C	50			C	32	T	15	T	50			T	48
2	122519	G				C	47			C	45			C	42			C	49			C	48			C	47			C	46			C	43
2	122825	G				T	50			G	50			G	49			G	50			G	50			G	50			G	50			G	50
2	123203	A				C	50			C	47			C	50			C	49			C	50			C	50			C	50			C	50
2	123695	C				C	50			C	40			C	50			C	50			C	50			A	28	C	22	A	49			A	50
2	125165	A				G	50			G	20			G	46			A	50			G	50			G	31			G	50			G	50
2	126508	A	PVX_097005	hypothetical protein, conserved	M98L	C	50			C	34			C	49			A	50			C	50			C	46			C	50			C	49
2	126592	A	PVX_097005	hypothetical protein, conserved	I126V	A	50			G	50			A	50			A	50			A	50			G	37			G	50			G	49
2	126819	A	PVX_097005	hypothetical protein, conserved	K201	G	49			G	31			G	43			G	50			G	49			G	25			G	50			G	49
2	127001	C				G	50			C	40			G	44			C	49			C	50			C	49			C	49			C	50
2	127032	G				G	50			G	47			G	40			G	50			G	50			T	22	G	18	T	50			T	50
2	127319	T				G	49			G	50			G	47			G	50			G	50			G	45			G	47			G	49
2	127514	A				A	50			A	49			A	50			A	49			A	50			A	27	C	23	C	49			C	50
2	128751	C				C	49			T	44			C	50			T	50			T	50			T	50			T	49			T	50
2	129369	G				G	49			G	26			G	49			G	50			G	50			G	9	A	8	A	27			A	44
2	129472	T				A	47			A	11			A	47			T	50			T	49			A	18			A	34			A	44
2	129681	A				T	49			T	44			T	50			T	50			T	50			T	35			T	50			T	49
2	130009	C				C	49			C	50			C	50			C	49			C	50			T	29	C	21	T	50			T	49
2	132628	T				C	50			C	50			C	50			T	50			T	50			C	49			C	50			C	50
2	132726	A				C	49			C	48			C	50			C	50			C	49			C	49			C	50			C	50
2	133553	C				G	49			G	50			G	48			G	50			C	49			C	50			C	50			C	50
2	134393	C				C	50			C	49			C	50			C	50			C	50			C	21	T	19	T	50			T	49
2	134492	A				A	50			A	49			A	49			A	50			A	50			A	28	C	17	C	50			C	50
2	135193	A	PVX_097015	hypothetical protein	P182	A	50			G	50			A	50			A	50			G	50			A	26	G	23	G	50			G	50
2	135362	C	PVX_097015	hypothetical protein	P239S	T	33			C	48	T	2	C	50			C	50			C	49			C	48			C	49			C	49
2	135509	C	PVX_097015	hypothetical protein	H288Y	T	50			.	0			C	43			T	50			T	50			T	42	C	8	T	45			T	46
2	135536	T	PVX_097015	hypothetical protein	Y297H	T	50			T	33			T	41			T	50			T	50			T	28	C	22	C	47			C	49
2	137242	C	PVX_097015	hypothetical protein	T865	C	42			C	50			C	24			C	49			G	26	C	23	C	8	G	5	G	30			G	32
2	137689	C				T	49			C	36			C	28			C	50			C	49			C	24			C	37			C	50
2	137966	T				C	50			C	24			C	39			C	50			C	50			C	8			C	25			C	31
2	138741	C				T	50			T	25			T	48			T	50			T	50			T	24			T	34			T	50
2	139747	T				T	50			T	32			T	50			T	50			T	50			C	50			C	50			C	50
2	140006	T				G	49			G	40			G	49			T	50			G	48			G	27	T	22	T	49			T	50
2	140208	T	PVX_097016	LSU	T1394A	T	50			T	33			T	47			T	50			T	50			C	27			C	50			C	50
2	140384	C	PVX_097016	LSU	G1335V	A	50			A	38			A	41			A	50			A	50			A	28			A	50			A	50
2	140531	T	PVX_097016	LSU	H1286R	C	50			C	40			C	34			C	50			C	50			C	28			C	50			C	50
2	140883	A	PVX_097016	LSU	F1169I	A	50			T	34			T	50			T	50			T	50			T	36			T	50			T	50
2	141055	T				T	50			G	27			G	48			G	50			G	50			G	33			G	50			G	49
2	141377	T	PVX_097016	LSU	K1004R	T	50			C	28			C	37			C	50			C	50			C	37			C	50			C	50
2	141577	C	PVX_097016	LSU	G937	T	49			T	35			T	37			T	50			T	49			T	34			T	49			T	50
2	142963	G	PVX_097016	LSU	N475	A	50			G	35			G	47			G	50			G	50			G	50			G	49			G	50
2	145617	C				T	50			T	11			T	20			T	50			T	50			T	8			T	31			T	49
2	145905	T				T	50			C	31			C	29			C	50			C	50			C	7			C	23			C	44
2	145959	C				T	50			T	17			T	28			T	50			T	50			T	14			T	30			T	49
2	146026	A				T	50			A	14			A	26			A	50			A	50			A	20			A	24			A	46
2	146082	C				G	48			G	8			G	18			G	49			G	50			G	12			G	25			G	45
2	149770	C				C	50			C	11			C	19			C	50			C	50			A	10	C	7	A	26			A	32
2	151138	T				C	50			T	20			T	37			T	49			T	50			T	14			T	24			T	46
2	151446	T				C	50			C	24			T	23			C	50			T	50			C	9	T	4	T	32			T	43
2	151678	G				T	49			G	11			G	36			G	50			T	50			T	9	G	8	G	41			G	50
2	151706	G				G	50			G	12			G	28			G	50			G	50			G	10	A	10	A	38			A	49
2	152763	G				A	50			A	14			A	19			A	50			A	50			A	22			A	49			A	50
2	153206	T				T	50			C	21			C	38			C	50			C	50			T	11	C	9	C	44			C	50
2	153280	G				T	50			T	27			T	29			T	49			T	50			T	23			T	40			T	48
2	153936	G	PVX_097025	ABC transporter, putative	F1629	G	50			G	17			G	28			G	50			G	50			G	4	A	2	A	22			A	35
2	154391	C	PVX_097025	ABC transporter, putative	V1478I	T	50			T	8			T	18			T	50			T	49			T	8	C	6	T	32			T	44
2	154646	A	PVX_097025	ABC transporter, putative	Y1393D	C	50			C	16			C	26			C	49			C	49			A	18	C	6	C	50			C	50
2	171871	C				C	50			C	41			A	49			C	50			C	49			A	50			A	50			A	49
2	171931	A				T	50			A	32			A	49			A	50			A	50			A	49			A	50			A	50
2	171986	T				T	50			T	36			T	43			T	50			T	50			C	40			C	49			C	49
2	172799	T				G	50			G	45			G	50			G	49			G	50			G	50			G	50			G	50
2	175287	A				G	50			G	49			G	50			G	48			G	50			G	49			G	50			G	50
2	175610	G	PVX_081215	hypothetical protein, conserved	A562E	G	50			G	50			G	50			G	50			G	49			G	34	T	16	T	50			T	50
2	176023	T				C	50			C	50			C	49			C	50			C	50			C	50			C	50			C	50
2	176056	G				A	49			A	46			G	49			G	50			A	49			A	50			A	50			A	50
2	176193	A	PVX_081215	hypothetical protein, conserved	C455	A	50			G	50			A	50			G	50			A	50			G	49			G	50			G	49
2	177767	C	PVX_081215	hypothetical protein, conserved	T159	C	50			C	50			C	50			C	50			C	50			C	31	T	19	T	50			T	50
2	177798	C	PVX_081215	hypothetical protein, conserved	G149D	C	50			C	50			C	48			C	50			C	50			C	30	T	20	T	50			T	50
2	178312	A				A	50			A	30			A	49			A	48			G	49			G	12	A	10	G	49			G	50
2	178779	C				G	50			C	49			C	49			C	50			C	50			C	50			C	50			C	50
2	179314	T				C	50			T	48			C	50			C	50			C	50			C	45			C	50			C	50
2	181439	G				A	50			G	50			G	50			G	50			G	50			G	36			G	50			G	49
2	181704	T				C	50			C	43			T	50			T	50			C	50			C	49			C	50			C	50
2	181857	C	PVX_081225	hypothetical protein, conserved	N179K	A	50			A	50			C	50			C	50			C	50			C	46			C	50			C	49
2	181896	G	PVX_081225	hypothetical protein, conserved	L192	A	50			A	50			A	50			A	50			A	50			A	43			A	45			A	50
2	182360	T				T	50			T	40			T	50			T	50			T	50			T	23	C	13	C	50			C	49
2	184231	C	PVX_081230	UMP-CMP kinase, putative	G243	A	50			C	50			C	50			A	50			A	50			C	49			C	49			C	50
2	187775	G	PVX_081235	hypothetical protein, conserved	H65Q	T	50			G	50			G	50			G	50			G	49			G	50			G	48			G	50
2	190951	C	PVX_081240	replication factor c, putative	N108K	C	50			C	37			C	50			G	50			C	50			C	13	G	10	G	40			G	50
2	192142	C	PVX_081240	replication factor c, putative	G505	T	47			T	41			T	42			T	49			T	49			T	10			T	34			T	48
2	192740	C	PVX_081240	replication factor c, putative	R705	C	49			C	50			C	50			C	50			C	50			A	27	C	23	A	50			A	49
2	193443	C	PVX_081240	replication factor c, putative	S939C	C	50			C	50			G	50			G	50			C	48			G	34			G	45			G	50
2	194066	C				T	47			C	49			C	50			C	50			C	49			C	15			C	25			C	22
2	196101	C				T	50			C	33			C	50			C	50			C	50			C	25			C	37			C	43
2	203413	A	PVX_081255	Hemoglobin and proliferation regulated protein HBR1, putative	N42S	A	50			A	49			G	49			A	50			G	50			A	2	G	1	A	27			G	22
2	203824	G	PVX_081255	Hemoglobin and proliferation regulated protein HBR1, putative	G179D	G	50			G	50			G	49			G	49			G	50			G	15			G	21			A	44
2	205128	G	PVX_081260	transcription initiation factor TFIIB, putative	N240	A	49			G	39			G	50			G	50			G	50			G	21			G	50			G	50
2	205134	G	PVX_081260	transcription initiation factor TFIIB, putative	V238	G	50			G	40			T	48			G	50			G	50			T	21			T	48			T	50
2	205446	C				C	50			C	49			C	50			C	50			C	50			C	14			C	50			T	50
2	205494	A				G	50			G	50			G	49			G	50			G	50			G	12			G	39			G	49
2	207404	A				G	50			A	50			A	50			A	50			G	50			A	25			A	49			A	49
2	207904	A				G	50			G	50			G	49			G	50			G	50			G	50			G	49			A	50
2	208739	A				A	50			A	50			A	50			A	50			A	49			A	25			A	50			G	50
2	208879	T				T	50			T	50			T	48			C	50			C	50			C	15			C	34			C	40
2	209402	C				C	50			C	48			C	50			C	50			C	50			C	9	A	6	A	44			C	49
2	210094	G				G	50			G	27			G	50			G	50			G	50			G	15	T	2	T	29			T	47
2	213661	C				C	50			C	48			C	50			C	50			C	50			G	19			G	50			G	50
2	214579	C				G	50			C	50			C	50			C	50			C	50			C	3			C	20			C	21
2	214917	C	PVX_081270	phosphatidylinositol-4-phosphate 5-kinase, putative	K1177	T	50			T	50			C	50			C	50			C	50			C	16			C	34			C	50
2	215259	C	PVX_081270	phosphatidylinositol-4-phosphate 5-kinase, putative	S1063	C	50			G	50			G	50			C	50			G	50			C	26	G	12	G	50			G	49
2	215328	G	PVX_081270	phosphatidylinositol-4-phosphate 5-kinase, putative	Y1040	G	50			G	48			A	50			A	50			G	50			A	32			A	48			A	50
2	216974	C	PVX_081270	phosphatidylinositol-4-phosphate 5-kinase, putative	D492H	G	50			G	38			C	50			G	49			C	50			C	12			C	28			C	31
2	218009	C	PVX_081270	phosphatidylinositol-4-phosphate 5-kinase, putative	A147T	C	49			T	46			C	40			C	50			C	50			C	8			C	20			T	34
2	218379	A	PVX_081270	phosphatidylinositol-4-phosphate 5-kinase, putative	T23	A	49			A	30			A	50			A	49			G	50			A	12	G	7	G	29			G	50
2	218499	C				T	50			T	27			T	49			T	50			C	49			C	20			C	29			C	50
2	219161	T				C	50			C	46			C	50			C	50			C	50			T	9			T	34			T	49
2	220260	C				T	49			C	49			C	50			C	50			T	49			C	31			C	50			C	50
2	220367	G				A	48			G	50			G	50			G	50			A	49			G	17			G	47			G	49
2	220446	C				A	49			C	50			C	49			C	50			C	50			C	7			C	37			C	38
2	220490	C				T	49			T	47			T	48			C	49			T	49			C	4	T	3	C	41			T	47
2	220545	C	PVX_081275	bromodomain protein, putative	R1511	T	50			C	50			C	50			C	50			T	50			C	8	T	1	C	37			T	49
2	224505	C	PVX_081275	bromodomain protein, putative	E191	T	50			C	29			C	50			C	50			C	50			C	15			C	33			C	46
2	224583	T	PVX_081275	bromodomain protein, putative	L165	C	50			T	22			T	49			T	48			T	49			T	15			T	38			T	47
2	224620	T	PVX_081275	bromodomain protein, putative	K153R	C	50			C	20			C	42			C	49			C	50			C	12			C	42			C	50
2	224700	C	PVX_081275	bromodomain protein, putative	K126	T	50			C	17			T	48			C	49			T	50			C	17			C	29			C	39
2	228069	A	PVX_081280	human hepatopoietin-like protein, putative	C81	A	50			G	24			G	50			G	50			G	49			G	33			G	46			G	50
2	228120	C	PVX_081280	human hepatopoietin-like protein, putative	K64	C	50			C	36			C	50			C	50			C	50			T	15	C	12	T	49			C	50
2	233696	T				T	50			T	24			C	50			C	50			C	50			C	13			C	20			T	43
2	239412	T	PVX_081300	phenylalanyl-tRNA synthetase beta chain, putative	E221G	T	49			T	42			T	50			T	50			T	50			T	19	C	12	C	47			T	50
2	240897	C				C	50			C	36			C	50			C	50			C	50			C	15	T	8	T	21			C	48
2	240998	G				G	50			G	49			G	49			G	50			G	50			C	11	G	7	C	28			G	47
2	244070	T	PVX_081310	N-acetyltransferase, putative	D29	T	50			T	39			C	50			C	50			T	50			C	14			C	35			C	48
2	244094	C	PVX_081310	N-acetyltransferase, putative	Y37	C	50			C	31			T	50			C	50			C	50			T	16			T	36			T	49
2	245559	C				T	48			C	33			C	50			C	50			C	50			C	7			C	21			C	33
2	246325	G				C	50			G	20			G	46			G	50			G	50			G	11	C	2	C	25			G	47
2	246416	G				T	50			G	31			G	49			G	50			G	50			G	13			G	24			G	46
2	246420	A				A	50			G	30			G	48			A	50			A	50			G	13			G	22			G	50
2	246682	A				A	50			G	18			G	46			G	49			G	50			G	8			G	20			G	29
2	246882	C				G	50			C	21			G	49			C	49			G	49			G	9			G	22			G	33
2	256108	T	PVX_081335	hypothetical protein, conserved	T142A	T	50			T	23			T	44			T	49			T	50			T	12	C	10	C	35			T	49
2	260050	T	PVX_081340	hypothetical protein, conserved	L270	G	50			T	49			G	50			G	50			G	50			G	49			G	50			G	50
2	261225	C	PVX_081340	hypothetical protein, conserved	V52	G	50			G	45			G	48			G	50			G	50			G	46			G	50			G	50
2	261279	G	PVX_081340	hypothetical protein, conserved	I34	A	50			G	36			G	49			G	50			G	50			A	16	G	15	G	50			G	50
2	261607	A				C	50			A	42			A	50			A	50			A	50			A	16			A	33			A	50
2	262634	A				A	50			A	50			A	50			A	50			A	50			A	36	G	14	G	50			G	50
2	264695	A	PVX_081345	hypothetical protein, conserved	E495	A	49			A	50			G	50			A	50			G	50			G	50			G	48			G	50
2	264728	G	PVX_081345	hypothetical protein, conserved	R506S	G	50			G	50			G	49			G	49			T	50			T	50			T	49			T	50
2	265509	C	PVX_081345	hypothetical protein, conserved	R767G	G	50			G	50			G	49			G	50			G	49			G	14			G	26			G	49
2	267574	G	PVX_081350	hypothetical protein, conserved	S22N	G	50			G	49			G	49			G	50			G	50			G	5	A	3	A	32			A	40
2	267817	C				G	50			G	50			C	49			C	50			G	50			G	50			G	49			G	50
2	267922	T				T	49			T	50			T	50			T	49			T	49			T	50			T	50			C	47
2	268567	G				C	50			C	38			G	50			C	50			G	49			G	20			G	33			C	49
2	268661	A	PVX_081350	hypothetical protein, conserved	Y218C	A	50			G	39			A	50			A	50			G	50			G	9	A	3	G	28			A	24
2	274067	G				A	50			G	41			A	50			A	49			A	49			A	15	G	9	A	50			A	50
2	274811	C	PVX_081360	hypothetical protein, conserved	L203F	T	50			C	47			C	50			C	49			C	50			C	15			C	30			C	47
2	274875	A	PVX_081360	hypothetical protein, conserved	K224R	G	49			G	50			G	48			G	50			G	50			G	6			G	32			G	46
2	275868	C				T	50			T	49			T	49			T	50			T	50			T	27			T	50			T	50
2	278061	T	PVX_081365	hypothetical protein, conserved	G1387	C	50			T	37			C	49			C	49			T	50			C	9			C	28			C	48
2	278136	G	PVX_081365	hypothetical protein, conserved	S1362	A	50			G	38			A	50			G	49			G	50			G	11			G	32			G	42
2	278213	A	PVX_081365	hypothetical protein, conserved	S1337P	G	50			A	48			G	49			G	50			A	49			G	7			G	21			G	40
2	285002	T				T	50			A	23			T	47			T	48			A	50			A	7			A	33			T	29
2	285490	A				A	50			A	46			A	49			A	50			A	50			G	7			G	39			A	47
2	285744	G				G	50			G	48			G	48			G	50			G	49			T	19			T	45			G	50
2	286404	C				C	50			C	50			C	50			G	49			C	50			C	5	G	5	G	21			C	36
2	286621	C	PVX_081370	hypothetical protein, conserved	K545N	G	50			C	41			G	50			G	50			G	50			C	16			C	26			G	36
2	286695	G	PVX_081370	hypothetical protein, conserved	P521S	A	48			G	39			G	48			G	50			G	50			G	19			G	30			G	47
2	287028	C	PVX_081370	hypothetical protein, conserved	A410T	T	49			C	50			C	50			C	49			C	49			C	32			C	50			C	50
2	287784	G	PVX_081370	hypothetical protein, conserved	Q158E	C	49			C	50			C	50			C	50			G	50			C	12			C	30			G	50
2	287968	A	PVX_081370	hypothetical protein, conserved	Y96	A	50			A	41			A	50			G	50			G	50			A	19			A	35			G	50
2	289192	G				A	50			G	50			G	50			G	50			G	50			G	26			G	39			G	50
2	289558	A				A	50			A	48			A	50			A	49			C	50			C	12	A	9	A	44			C	50
2	289998	C	PVX_081375	20S proteasome subunit beta-3, putative	L75	G	50			C	38			C	50			C	50			C	50			C	17			C	43			C	50
2	291052	C				T	50			T	44			T	49			T	50			T	50			T	15			T	48			T	50
2	297547	A	PVX_081390	hypothetical protein, conserved	L483	C	50			C	49			C	50			C	49			C	50			C	50			C	49			C	50
2	298732	C	PVX_081390	hypothetical protein, conserved	V88	A	50			C	50			A	49			C	50			C	50			C	50			C	50			C	50
2	299315	G				G	48			G	43			G	47			G	50			G	50			G	13	A	10	A	39			G	47
2	299841	G				C	50			C	50			G	50			G	49			G	50			G	49			G	50			G	50
2	299887	C	PVX_081395	serine/threonine protein kinase, putative	K3296N	C	50			C	49			G	50			C	50			G	50			G	30	C	18	C	49			G	50
2	300049	C	PVX_081395	serine/threonine protein kinase, putative	T3242	G	50			G	46			C	48			C	50			C	50			C	28	G	22	G	50			C	50
2	300222	T	PVX_081395	serine/threonine protein kinase, putative	K3185E	C	50			C	49			C	48			C	50			C	50			T	27	C	23	C	49			T	50
2	300506	T				G	50			T	49			T	49			T	49			T	49			T	17			T	32			T	49
2	300507	A				A	48			A	47			G	47			G	50			G	50			G	16			G	34			G	50
2	301941	C	PVX_081395	serine/threonine protein kinase, putative	G2936W	C	50			C	49			C	49			C	50			C	50			C	27	A	23	A	50			C	50
2	302870	A	PVX_081395	serine/threonine protein kinase, putative	V2626A	G	50			A	47			A	50			G	50			A	49			A	8			A	21			A	40
2	302968	C	PVX_081395	serine/threonine protein kinase, putative	G2593	T	49			C	50			C	49			C	49			C	50			C	12	T	9	C	48			T	50
2	303151	G	PVX_081395	serine/threonine protein kinase, putative	H2532Q	G	49			G	49			G	50			G	50			G	50			G	32	C	18	C	49			G	49
2	305307	G	PVX_081395	serine/threonine protein kinase, putative	R1814S	G	50			G	28			G	50			G	49			T	50			T	10			T	21			T	30
2	306076	A	PVX_081395	serine/threonine protein kinase, putative	D1557	G	50			G	33			G	49			G	49			A	50			G	15	A	12	A	50			G	50
2	308111	G	PVX_081395	serine/threonine protein kinase, putative	T988R	C	50			C	50			C	50			C	50			C	50			C	23			C	48			C	50
2	308181	G	PVX_081395	serine/threonine protein kinase, putative	P965S	A	50			G	36			G	50			G	50			G	50			G	27			G	47			G	49
2	308368	A	PVX_081395	serine/threonine protein kinase, putative	N902	G	50			G	29			G	49			G	50			G	49			G	21			G	44			G	50
2	310006	G	PVX_081395	serine/threonine protein kinase, putative	H356Q	T	49			G	40			G	50			G	48			T	50			G	18			G	34			G	50
2	310467	T	PVX_081395	serine/threonine protein kinase, putative	S203C	T	50			A	22			A	49			A	49			A	50			A	22			A	25			A	50
2	311647	A				C	49			A	22			A	50			A	49			A	50			A	26			A	39			A	50
2	312216	A				G	50			G	32			G	48			G	50			G	50			G	24			G	50			G	48
2	312564	G				A	50			G	48			G	50			G	50			A	50			G	19			G	49			G	50
2	313543	C				T	49			T	49			C	50			T	49			C	49			C	26	T	24	T	50			C	49
2	314437	G				G	50			G	50			G	50			T	50			G	50			T	12			T	27			T	41
2	314586	A				A	50			A	50			C	50			C	50			A	50			A	3	C	3	C	26			C	34
2	314737	T				C	50			T	49			C	47			T	50			C	50			C	13	T	8	T	34			T	50
2	315096	T				C	50			C	49			C	47			C	50			C	49			C	50			C	50			C	50
2	315675	C				T	50			C	50			T	49			C	50			C	50			C	50			C	50			C	50
2	316286	T				T	50			C	49			C	50			C	50			C	50			C	32			C	50			C	50
2	317279	C				C	50			C	50			G	48			.	0			G	49			C	35	G	14	G	50			C	50
2	317565	G				T	50			G	49			G	50			T	50			G	50			T	24			T	45			G	49
2	318385	A				G	49			G	35			G	50			A	50			G	49			G	18			G	46			G	50
2	319579	A	PVX_081400	patched family protein, putative	T274P	C	50			C	47			C	50			C	50			C	50			C	35			C	50			C	50
2	320683	T	PVX_081400	patched family protein, putative	L642	T	50			T	50			T	50			C	50			T	50			C	21	T	15	C	50			T	50
2	320721	T	PVX_081400	patched family protein, putative	N654	T	50			T	50			T	48			C	50			C	50			T	26	C	22	T	50			C	49
2	321082	G	PVX_081400	patched family protein, putative	A775P	G	50			G	50			G	50			G	49			G	50			C	8	G	3	G	21			C	40
2	321228	G	PVX_081400	patched family protein, putative	E823	G	50			G	39			G	50			G	50			A	50			A	9	G	8	G	47			A	49
2	321429	A	PVX_081400	patched family protein, putative	E890	A	50			A	50			G	49			G	50			A	49			G	13	A	10	G	39			A	39
2	321492	G	PVX_081400	patched family protein, putative	S911	G	50			T	47			G	50			T	50			G	50			T	7	G	5	T	27			G	38
2	322161	C	PVX_081400	patched family protein, putative	Y1134	C	50			T	49			C	49			C	50			C	50			T	24	C	20	T	50			C	50
2	325262	C				C	50			T	33			C	50			C	50			T	50			C	5	T	5	T	27			C	28
2	328125	G	PVX_081410	hypothetical protein, conserved	A134D	G	50			G	42			G	50			G	50			G	50			T	7	G	6	G	36			T	40
2	329816	T	PVX_081415	hypothetical protein, conserved	S167T	T	50			T	49			T	50			T	49			A	50			A	16	T	11	A	46			T	50
2	330015	A	PVX_081415	hypothetical protein, conserved	E233A	A	49			A	41			A	50			A	50			A	50			A	16	C	8	C	45			A	50
2	330253	A				A	50			A	48			A	50			A	50			A	50			A	21	C	8	C	50			A	50
2	330825	G				A	50			A	50			G	50			A	50			G	50			A	34			A	50			A	50
2	333642	C	PVX_081425	hypothetical protein, conserved	G396E	T	47			T	48			C	50			C	50			T	49			C	5	T	5	T	20			T	31
2	335367	A				C	50			C	49			C	50			C	50			C	50			C	50			C	50			C	49
2	335462	A				G	50			A	49			G	48			A	48			A	50			A	19	G	17	A	50			G	50
2	335717	C				C	50			C	50			G	49			C	50			G	50			G	26	C	24	C	49			G	49
2	336449	T				T	49			T	50			C	47			T	43	C	7	T	38	C	12	T	44			T	45			C	49
2	337032	G				G	50			G	49			T	48			G	49			G	49			G	20			G	50			T	50
2	338299	G				G	45			G	49			C	40	G	10	C	49			G	48			G	32	C	17	C	45			G	50
2	339430	A				A	50			A	50			A	50			A	50			A	49			A	50			A	50			G	50
2	339644	T	PVX_081435	ribosome biogenesis protein BMS1, putative	H1153R	T	50			T	50			T	50			T	50			T	49			T	29	C	21	C	50			T	50
2	339724	C	PVX_081435	ribosome biogenesis protein BMS1, putative	E1126D	C	49			C	46			C	50			C	50			C	50			A	28	C	22	C	50			A	50
2	340800	A	PVX_081435	ribosome biogenesis protein BMS1, putative	C768G	A	50			C	50			C	50			C	50			C	49			C	26			C	50			C	50
2	341299	C	PVX_081435	ribosome biogenesis protein BMS1, putative	A601	C	50			G	50			C	49			C	50			C	50			C	36			C	48			G	42
2	343645	C				T	50			T	34			T	50			T	50			T	50			T	12			T	33			T	40
2	344859	C	PVX_081440	hypothetical protein, conserved	R90S	A	49			C	31			C	50			C	50			C	50			C	19			C	50			C	50
2	345451	C				C	50			C	48			A	48			C	50			C	49			A	18	C	13	C	50			A	50
2	345548	C				G	50			G	31			G	50			G	50			G	50			G	23			G	50			G	50
2	345569	G				A	50			G	26			G	44			G	50			G	50			G	24			G	43			G	49
2	346249	A	PVX_081445	hypothetical protein, conserved	V1038A	A	50			A	46			G	50			G	50			G	50			G	50			G	50			G	50
2	346833	G	PVX_081445	hypothetical protein, conserved	A843	G	49			G	50			G	50			G	50			G	50			G	15	A	12	G	50			A	49
2	347030	T	PVX_081445	hypothetical protein, conserved	K778E	T	50			T	47			T	49			T	50			T	49			T	19	C	19	T	50			C	50
2	347960	A	PVX_081445	hypothetical protein, conserved	Y468H	G	49			G	35			G	49			G	50			G	50			G	32			G	43			G	50
2	348120	A	PVX_081445	hypothetical protein, conserved	I414M	C	50			A	49			C	42			A	49			C	49			C	30			C	50			C	50
2	349524	C				T	50			C	29			C	50			C	50			C	50			C	7	T	5	T	38			C	50
2	350432	T				T	50			T	16			T	50			T	50			T	50			T	8	C	6	C	38			T	50
2	352872	C				C	50			C	39			C	50			C	50			C	50			A	22	C	21	C	50			A	50
2	352924	T				C	50			T	41			T	48			T	50			T	50			T	18	C	14	T	49			C	50
2	353302	C				T	50			C	49			C	50			C	50			C	49			C	35			C	50			C	50
2	353445	C				T	50			T	48			T	50			T	50			C	50			T	21	C	20	T	50			C	50
2	354861	G				A	50			G	50			G	50			G	49			G	50			G	11			G	28			G	49
2	355710	C	PVX_081455	calcium-transporting ATPase, putative	I259	A	50			C	49			C	50			C	49			C	50			C	8	A	5	C	50			C	50
2	356621	A	PVX_081455	calcium-transporting ATPase, putative	N563S	A	48			G	47			G	50			A	50			G	50			A	23	G	13	G	50			A	50
2	358527	C				C	50			C	50			C	50			C	50			C	50			C	13			C	25			T	32
2	359672	C				C	50			T	34			T	49			T	50			T	50			C	10	T	8	C	34			T	42
2	360930	A				A	50			A	49			A	50			G	50			A	49			G	9	A	8	A	49			G	47
2	361332	T				T	49			T	23			T	49			G	50			T	50			T	6			T	22			G	27
2	364623	C				A	49			C	48			A	47			A	45			A	48			A	9			A	30			A	36
2	364916	T	PVX_081470	hypothetical protein, conserved	L8	C	50			T	47			C	49			C	50			C	50			C	24			C	31			C	50
2	365000	G	PVX_081470	hypothetical protein, conserved	E36Q	C	50			G	39			C	46			G	50			C	49			G	12			G	27			C	50
2	365260	C	PVX_081470	hypothetical protein, conserved	Y122	T	49			C	42			T	50			T	50			T	50			T	29			T	49			T	50
2	365308	G	PVX_081470	hypothetical protein, conserved	R138	G	50			G	39			A	48			A	50			A	50			A	27			A	50			A	50
2	365516	G	PVX_081470	hypothetical protein, conserved	V208I	A	50			G	41			G	44			G	50			G	50			G	13			G	28			G	50
2	367794	C	PVX_081475	DNA binding protein, putative	A339T	T	48			C	50			C	50			T	46			T	50			C	20	T	16	T	50			C	50
2	368003	C	PVX_081475	DNA binding protein, putative	G269D	C	49			C	50			C	50			C	50			T	50			C	23	T	12	T	50			C	50
2	368155	C	PVX_081475	DNA binding protein, putative	Q218	C	50			T	33			C	50			T	50			T	50			T	21			T	39			T	50
2	368490	C	PVX_081475	DNA binding protein, putative	E107Q	C	50			C	42			C	50			C	49			C	50			C	17			C	31			G	48
2	368966	G				A	50			A	44			G	50			A	50			G	49			A	27			A	50			A	50
2	370509	C	PVX_081480	hypothetical protein, conserved	I43	C	50			C	50			C	50			C	50			C	50			C	18	T	18	T	50			C	50
2	370947	T	PVX_081480	hypothetical protein, conserved	T189	T	49			T	48			C	49			T	50			T	50			C	50			C	49			T	50
2	371855	G	PVX_081480	hypothetical protein, conserved	P427	G	50			G	49			G	50			T	50			G	50			G	13	T	13	T	41			G	49
2	373777	T				G	49			T	50			G	49			T	49			G	50			G	43			G	50			G	50
2	373871	C				C	50			C	50			T	48			C	50			C	50			T	45			T	50			T	50
2	374615	T	PVX_081485	hypothetical protein	K2340E	T	50			T	50			T	50			T	50			T	50			T	30	C	20	T	50			C	50
2	374761	T	PVX_081485	hypothetical protein	E2291G	C	49			C	49			C	49			T	50			C	50			C	28	T	22	T	50			C	50
2	374912	A	PVX_081485	hypothetical protein	L2241M	T	50			T	48			T	48			A	50			T	50			A	25	T	24	A	49			T	50
2	376239	A	PVX_081485	hypothetical protein	Y1798	G	48			G	50			G	50			G	49			G	50			G	7			G	21			G	26
2	377132	C	PVX_081485	hypothetical protein	V1501L	C	50			C	50			C	50			C	50			C	50			C	10	G	5	G	21			G	49
2	379392	A	PVX_081485	hypothetical protein	N747	G	50			G	13			A	48			G	50			A	50			A	7	G	7	G	32			G	50
2	379420	C	PVX_081485	hypothetical protein	R738H	T	50			T	14			T	45			T	50			T	50			T	18			T	26			T	37
2	379786	C	PVX_081485	hypothetical protein	G616V	A	49			C	27			C	36			A	50			C	50			C	17			C	43			C	50
2	379834	T	PVX_081485	hypothetical protein	E600G	T	50			T	32			C	32			T	50			T	50			T	9	C	8	T	36			C	45
2	386753	T	PVX_081490	hypothetical protein, conserved	A16	T	50			T	49			T	49			T	50			T	49			A	11			A	31			A	36
2	387050	T				T	50			T	49			T	50			A	45			T	50			A	12			A	27			A	34
2	393633	G				C	49			C	24			C	39			C	50			G	47			C	3			C	27			C	28
2	393852	C	PVX_081500	hypothetical protein, conserved	I94M	G	50			G	29			C	40			C	50			C	50			C	9	G	2	G	34			C	50
2	393906	G	PVX_081500	hypothetical protein, conserved	K112N	G	50			G	34			C	47			C	49			C	50			G	12	C	4	C	41			G	46
2	393918	C	PVX_081500	hypothetical protein, conserved	S116R	C	50			C	37			C	49			C	50			C	49			C	16			C	34			G	47
2	396640	T				C	50			C	12			T	19			C	50			C	49			C	3			C	22			T	23
2	398965	T				T	50			T	26			T	36			C	50			C	49			T	9	C	5	C	28			T	49
2	399721	G				A	49			A	6	G	4	G	27			A	50			A	50			A	28			A	48			A	50
2	399950	G				A	50			A	26			G	43			G	50			G	49			G	33			G	50			G	50
2	400212	C				T	50			C	33			C	50			C	50			C	50			C	20			C	31			C	50
2	402312	C				T	50			C	32			C	41			C	50			C	50			C	35			C	50			C	50
2	402356	A				G	50			A	18			A	43			G	50			A	50			A	20	G	8	G	47			A	50
2	403137	A	PVX_081515	transporter, putative	L530H	T	49			A	28			A	50			A	50			A	50			A	30			A	50			A	49
2	404022	A	PVX_081515	transporter, putative	M235K	T	50			T	34			T	50			A	50			T	50			T	50			T	50			T	50
2	404411	G	PVX_081515	transporter, putative	T105	G	50			A	39			A	49			A	50			G	50			G	30	A	20	A	50			A	49
2	404576	C	PVX_081515	transporter, putative	A50	C	50			C	40			C	49			C	48			C	48			C	37			C	49			A	50
2	405370	C				C	49			C	42			C	50			C	48			C	50			C	16			C	27			G	44
2	405954	T				T	50			C	24			T	50			T	50			C	50			C	18			C	38			T	50
2	407801	G	PVX_081520	transporter, putative	Y99	G	50			G	23			G	50			G	50			G	50			G	13	A	10	A	32			G	49
2	408647	A				T	50			A	30			A	50			A	50			A	50			A	25			A	42			A	50
2	408790	A				A	49			A	39			A	43			G	50			A	50			A	9	G	6	G	30			A	42
2	409779	G	PVX_081525	hypothetical protein, conserved	A696	G	50			G	39			G	49			G	50			G	50			G	12	A	9	A	38			G	49
2	410254	C	PVX_081525	hypothetical protein, conserved	R538T	G	50			C	34			C	50			C	50			C	50			C	8			C	21			C	24
2	410899	C	PVX_081525	hypothetical protein, conserved	R323I	C	50			C	28			C	50			C	50			C	50			C	13			C	25			A	50
2	410969	C	PVX_081525	hypothetical protein, conserved	D300N	T	50			T	21			T	49			T	50			T	50			T	11			T	24			T	41
2	413473	C	PVX_081530	hypothetical protein, conserved	C223	C	50			C	38			T	50			C	50			T	50			C	18			C	31			T	39
2	414308	T	PVX_081535	4-hydroxy-3-methylbut-2-enyl diphosphate reductase, putative	K335	C	50			T	36			T	50			T	50			T	50			T	11	C	4	C	34			T	50
2	415722	C				T	50			C	28			C	50			C	50			C	50			C	5			C	21			C	29
2	416457	G				A	50			A	29	G	21	A	48			A	49			G	50			G	17			G	44			G	50
2	417641	T	PVX_081540	ubiquitin carboxyl-terminal hydrolase, putative	T291P	G	48			T	29			G	48			G	49			G	50			G	15			G	49			G	42
2	417724	C	PVX_081540	ubiquitin carboxyl-terminal hydrolase, putative	S263N	C	50			C	42			C	50			C	50			C	50			T	9	C	3	C	33			T	46
2	418238	C	PVX_081540	ubiquitin carboxyl-terminal hydrolase, putative	A92S	A	49			C	35			C	49			C	50			C	50			C	18			C	27			C	42
2	424444	C	PVX_081545	hypothetical protein, conserved	R1021Q	C	50			C	11			C	38			C	50			C	50			C	9	T	7	T	22			C	29
2	430117	T				C	48			C	20			C	48			C	50			C	50			C	10			C	31			C	42
2	431520	A	PVX_081550	hypothetical protein, conserved	E205D	T	50			A	30			A	46			T	50			A	50			T	6	A	2	A	20			T	44
2	431938	T	PVX_081550	hypothetical protein, conserved	S345A	G	50			G	27			G	36			G	50			G	50			G	12			G	36			G	50
2	433425	A				A	50			A	17			A	30			A	50			A	50			A	4	G	3	G	23			A	40
2	433426	G				C	50			G	17			G	30			G	50			G	50			G	7			G	23			G	41
2	433879	C				T	46			C	30			C	21			C	50			C	35	T	15	C	14	T	3	C	50			C	50
2	433905	A				A	49			A	30			A	18			T	46			A	45			A	15	T	7	A	49			T	49
2	434279	T	PVX_081555	hypothetical protein, conserved	K701N	T	50			T	18			T	34			A	50			T	50			T	17	A	13	A	26			T	50
2	434351	C	PVX_081555	hypothetical protein, conserved	R677	C	50			C	12			C	27			C	50			C	50			C	12	T	8	T	31			C	50
2	434835	C	PVX_081555	hypothetical protein, conserved	R516H	C	50			C	14			C	13			C	50			C	50			T	13			T	31			T	50
2	434920	T	PVX_081555	hypothetical protein, conserved	N488H	T	50			T	16			T	30			T	50			T	50			T	8	G	3	G	34			T	50
2	435047	G	PVX_081555	hypothetical protein, conserved	I445	G	50			G	8			G	29			G	50			G	50			G	16			G	37			A	50
2	437075	T				C	50			C	13			T	34			T	49			T	50			T	21			T	45			T	50
2	437128	G				C	49			C	22			C	38			C	50			C	49			C	25			C	42			C	50
2	437314	G				G	49			G	29			G	38			G	50			G	50			G	8	A	6	A	36			A	35
2	437475	C				C	50			C	37			C	32			C	50			C	50			C	8			C	24			T	44
2	438001	C				C	50			C	22			A	48			C	50			C	50			C	23			C	50			A	49
2	438182	C				C	50			C	33			C	50			C	50			C	50			C	18	A	16	A	50			C	50
2	438970	A				A	50			T	23			A	50			A	50			A	50			T	9	A	6	T	47			A	50
2	439619	T	PVX_081560	hypothetical protein, conserved	E113G	C	50			T	24			T	49			T	50			C	50			T	41			T	50			T	50
2	439963	C				A	50			C	16			C	50			C	50			C	50			C	32			C	50			C	50
2	440545	G				C	50			G	50			G	50			G	50			G	50			G	49			G	50			G	50
2	440829	G				A	50			G	50			G	49			G	49			G	50			G	50			G	49			G	50
2	441158	A				C	50			C	50			C	50			C	49			C	50			C	41			C	50			C	49
2	442949	C	PVX_081565	hypothetical protein, conserved	M232I	C	50			C	50			C	50			C	50			C	50			C	30	T	20	T	50			C	50
2	443046	A	PVX_081565	hypothetical protein, conserved	L200R	C	49			C	50			C	49			A	50			C	50			C	50			C	50			A	50
2	443170	G	PVX_081565	hypothetical protein, conserved	L159F	G	50			G	48			G	50			A	50			G	50			G	30	A	20	A	50			G	50
2	443312	G	PVX_081565	hypothetical protein, conserved	D111E	C	49			G	44			C	50			C	50			C	50			C	42			C	50			C	50
2	444230	G				G	50			G	50			C	48			G	50			G	50			G	38			G	50			C	50
2	446435	C				C	50			C	41			C	50			C	50			C	50			A	29	C	21	A	50			A	49
2	447740	A				G	50			G	49			A	49			A	50			G	50			A	15	G	13	G	50			A	50
2	447765	A				C	50			C	42			A	45			A	50			C	49			C	31			C	50			A	48
2	448427	G				G	50			C	49			C	50			C	50			C	49			C	27			C	50			C	50
2	450518	T				C	50			C	50			C	48			T	50			C	50			T	32	C	15	C	50			C	50
2	451678	G				C	50			G	49			G	49			G	50			G	50			G	19			G	34			G	50
2	452306	G	PVX_081575	hypothetical protein, conserved	L1237V	C	50			C	50			G	50			C	49			C	50			C	8	G	4	G	34			G	44
2	452378	T				T	48			T	49			T	46			G	50			G	50			G	9	T	6	T	20			G	47
2	453200	C	PVX_081575	hypothetical protein, conserved	E1059	T	48			C	41			C	49			C	50			C	50			C	21			C	44			C	37
2	454310	T	PVX_081575	hypothetical protein, conserved	T689	G	50			G	50			G	40			T	49			G	50			G	23			G	44			G	47
2	454362	A	PVX_081575	hypothetical protein, conserved	I672T	G	49			G	50			G	27			A	50			G	50			G	18			G	38			G	40
2	455078	C	PVX_081575	hypothetical protein, conserved	R433	T	50			C	49			C	50			C	50			C	49			C	27			C	39			C	50
2	456574	T				T	50			T	22			T	50			C	49			C	50			T	11			T	29			C	43
2	457016	A				T	45			A	49			A	50			A	50			T	50			A	37			A	21			A	49
2	457232	A	PVX_081580	hypothetical protein, conserved	C1565G	C	50			A	37			C	50			C	49			C	49			C	11			C	21			C	40
2	459160	G	PVX_081580	hypothetical protein, conserved	A1224V	G	50			G	50			A	50			A	50			A	50			A	41			A	50			A	49
2	460643	A	PVX_081580	hypothetical protein, conserved	L833	G	50			G	35			G	49			G	50			G	50			G	21			G	50			G	49
2	461590	G	PVX_081580	hypothetical protein, conserved	H590Q	T	50			G	50			G	50			G	50			G	50			G	29			G	45			G	50
2	461779	C	PVX_081580	hypothetical protein, conserved	Q527H	G	50			C	46			C	50			C	50			C	50			C	12			C	20			C	27
2	462211	C	PVX_081580	hypothetical protein, conserved	G383	T	50			C	31			C	50			C	50			C	50			C	13			C	23			C	35
2	462272	G	PVX_081580	hypothetical protein, conserved	P363L	A	50			G	39			G	47			A	49			A	50			G	3	A	2	G	22			A	33
2	462834	G	PVX_081580	hypothetical protein, conserved	L176V	C	50			G	50			G	50			G	50			G	50			G	50			G	50			G	50
2	462969	C	PVX_081580	hypothetical protein, conserved	G131C	C	50			C	48			C	50			C	50			C	50			C	26	A	24	C	50			A	49
2	463876	C				C	50			C	50			C	49			G	50			C	50			C	22	G	20	G	50			C	50
2	463907	A				G	48			A	48			G	46			A	50			A	50			A	38			A	49			A	49
2	464231	A				C	50			A	50			C	49			C	50			C	50			C	34			C	50			C	50
2	464459	C				A	50			C	27			C	46			C	50			C	50			C	13			C	29			C	44
2	464666	T				A	50			T	45			T	50			T	50			T	50			T	10			T	25			T	37
2	464855	G				A	48			G	39			G	48			G	50			G	50			G	13			G	30			G	50
2	465339	C				T	50			C	31			C	49			C	50			C	49			C	6			C	22			C	39
2	465929	C	PVX_081585	hypothetical protein, conserved	A119V	T	49			C	35			T	49			C	50			T	49			C	11			C	24			C	46
2	466015	C	PVX_081585	hypothetical protein, conserved	L148	C	50			C	36			C	49			C	50			C	50			C	19	T	5	T	39			C	50
2	466790	A	PVX_081585	hypothetical protein, conserved	D406G	G	50			A	40			A	50			A	50			A	50			A	20			A	36			A	49
2	467591	A	PVX_081585	hypothetical protein, conserved	H673P	C	50			C	44			C	49			C	48			C	50			C	15			C	29			C	50
2	467713	G	PVX_081585	hypothetical protein, conserved	G714W	T	50			G	49			G	49			G	50			G	50			G	24			G	49			G	50
2	467893	A	PVX_081585	hypothetical protein, conserved	T774A	A	49			A	32			A	49			G	50			A	48			A	4	G	3	G	33			A	44
2	469373	C				C	50			C	49			C	50			C	50			C	50			C	23			C	50			A	50
2	470367	G				A	50			A	49			G	50			A	49			A	50			A	22	G	20	A	50			G	50
2	472043	G	PVX_081590	hypothetical protein, conserved	L103F	C	50			C	47			C	50			C	50			C	50			C	27			C	41			C	50
2	473939	G				A	50			G	50			A	49			A	50			G	50			A	24			A	48			A	50
2	474005	G				T	50			G	49			G	50			G	50			G	49			G	32			G	49			G	50
2	474559	G				T	49			T	50			T	50			T	50			T	49			T	12			T	50			T	50
2	475511	A	PVX_081595	hypothetical protein, conserved	V33	G	50			A	50			G	50			G	49			G	50			G	18	A	12	A	50			A	50
2	475693	G	PVX_081595	hypothetical protein, conserved	G94A	C	49			G	48			C	50			G	50			G	50			C	24	G	23	C	50			G	50
2	475951	C	PVX_081595	hypothetical protein, conserved	T180I	T	50			T	40			T	50			T	50			T	50			T	23			T	49			T	50
2	476012	C	PVX_081595	hypothetical protein, conserved	F200	C	50			C	49			C	49			C	50			C	50			C	21			C	49			T	50
2	476437	C				A	50			C	31			C	32			C	50			C	50			C	20			C	24			C	49
2	478342	T				C	50			T	16			C	48			T	49			T	50			T	20			T	40			T	49
2	479471	G	PVX_081600	hypothetical protein, conserved	K98	G	50			G	16			G	50			G	50			G	50			G	7	A	7	A	20			A	35
2	480279	C	PVX_081600	hypothetical protein, conserved	L368	T	50			C	21			C	47			C	50			C	49			C	7	T	6	T	36			T	49
2	480349	G	PVX_081600	hypothetical protein, conserved	S391N	A	49			G	26			G	50			A	49			G	50			A	10			A	36			A	46
2	480447	C	PVX_081600	hypothetical protein, conserved	Q424E	G	50			C	33			G	48			G	49			G	50			G	21			G	41			G	46
2	483799	A				A	50			A	38			A	50			A	49			A	50			A	15	C	15	C	46			C	50
2	485407	T				C	49			C	25			C	49			C	49			C	49			C	24			C	41			C	50
2	486981	A				G	50			A	34			A	50			A	50			A	50			A	22			A	36			A	50
2	487357	G				G	50			G	45			T	49			G	50			G	50			T	14	G	13	T	35			G	50
2	487617	T	PVX_081610	aspartate-tRNA ligase, putative	C35	T	50			C	42			C	50			C	50			C	49			C	38			C	50			C	50
2	487720	G	PVX_081610	aspartate-tRNA ligase, putative	A70P	C	50			C	43			C	48			G	50			G	50			G	40			G	50			C	50
2	488963	G	PVX_081610	aspartate-tRNA ligase, putative	G484E	A	50			A	50			G	50			G	50			G	50			G	42			G	50			G	50
2	489821	A				G	50			A	50			A	50			A	50			A	49			A	36			A	50			A	50
2	490281	C				T	48			T	50			T	50			T	50			T	48			T	21	C	13	C	50			T	50
2	490583	C	PVX_081615	hypothetical protein, conserved	N41	C	50			C	48			C	50			C	50			C	50			C	14			C	38			T	50
2	490612	C	PVX_081615	hypothetical protein, conserved	A51G	C	50			C	49			C	50			C	49			C	50			C	17			C	38			G	46
2	491110	C	PVX_081615	hypothetical protein, conserved	A217G	G	50			C	49			C	50			C	50			C	48			C	8			C	24			C	34
2	492997	C				C	50			C	50			C	49			T	49			C	50			C	36			C	50			T	50
2	496448	C	PVX_081620	DNA mismatch repair protein PMS2, putative	H911N	C	50			C	50			C	50			C	50			C	50			A	15	C	10	C	49			A	50
2	497269	C				C	50			C	50			C	45			C	48			C	49			G	18	C	15	C	50			G	43
2	498292	G	PVX_081625	hypothetical protein, conserved	L4465	G	50			G	50			G	50			G	50			G	50			G	25	A	17	A	50			G	49
2	498595	T	PVX_081625	hypothetical protein, conserved	K4364E	C	49			T	50			C	49			C	50			C	50			C	50			C	49			C	50
2	498887	G	PVX_081625	hypothetical protein, conserved	N4266	G	50			G	48			G	49			G	49			G	50			A	20	G	15	G	50			A	49
2	499477	C				T	50			C	50			C	50			C	49			C	50			C	14			C	26			C	28
2	499980	T				C	50			T	48			T	49			C	50			T	50			T	7	C	2	C	30			T	47
2	500762	G				A	50			G	50			G	50			G	50			G	50			G	40			G	50			G	50
2	501220	C				T	50			C	50			T	50			T	49			T	50			T	36			T	50			T	50
2	502105	C	PVX_081625	hypothetical protein, conserved	G3194R	C	50			C	34			C	50			C	49			C	50			C	6	T	5	T	30			C	31
2	502364	G	PVX_081625	hypothetical protein, conserved	H3107	G	49			G	35			G	50			G	50			G	50			A	16	G	13	G	35			A	48
2	502787	G	PVX_081625	hypothetical protein, conserved	I2966M	G	50			G	50			G	50			G	49			G	50			C	5	G	3	G	32			C	43
2	502997	G	PVX_081625	hypothetical protein, conserved	L2896	G	50			G	35			G	50			G	50			G	50			G	4	A	3	G	25			A	38
2	503612	G	PVX_081625	hypothetical protein, conserved	D2691	A	50			G	50			G	50			G	49			G	50			G	15			G	22			G	38
2	504050	A	PVX_081625	hypothetical protein, conserved	T2545	A	50			A	46			A	49			G	50			A	50			G	13			G	42			G	49
2	510922	T	PVX_081625	hypothetical protein, conserved	S358R	T	50			G	29			G	48			T	45	G	5	G	50			G	16			G	30			G	47
2	511022	G	PVX_081625	hypothetical protein, conserved	N324	A	50			G	27			G	49			G	50			G	50			G	10			G	23			G	47
2	511103	G	PVX_081625	hypothetical protein, conserved	C297W	G	50			G	29			G	34			C	50			C	50			G	8			G	24			C	29
2	511259	G	PVX_081625	hypothetical protein, conserved	D245	A	50			A	10			A	50			A	50			A	50			A	15			A	25			A	27
2	514049	T				T	49			T	36			T	50			A	25	T	24	A	49			A	19			A	28			A	38
2	514913	C				C	49			C	43			C	44			C	48			C	49			A	25			A	50			C	50
2	515094	G				G	50			G	46			G	50			G	50			G	50			G	18			G	36			A	45
2	515511	A	PVX_081630	ubiquitin carboxyl-terminal hydrolase family 2, putative	T2818	T	50			T	49			A	50			A	50			A	50			A	20			A	33			A	49
2	515550	G	PVX_081630	ubiquitin carboxyl-terminal hydrolase family 2, putative	T2805	G	49			G	47			G	50			G	50			G	50			A	17			A	38			G	49
2	516018	T	PVX_081630	ubiquitin carboxyl-terminal hydrolase family 2, putative	P2649	A	50			T	50			T	49			A	44	T	6	A	50			T	26			T	48			T	49
2	516183	C	PVX_081630	ubiquitin carboxyl-terminal hydrolase family 2, putative	A2594	C	49			C	50			C	50			C	50			C	50			T	13			T	24			T	39
2	517652	C	PVX_081630	ubiquitin carboxyl-terminal hydrolase family 2, putative	A2105T	T	50			T	31			T	50			T	48			T	50			T	19			T	24			T	32
2	520614	A	PVX_081630	ubiquitin carboxyl-terminal hydrolase family 2, putative	D1117	A	50			A	32			G	50			A	46			G	50			A	16			A	36			G	50
2	520995	G	PVX_081630	ubiquitin carboxyl-terminal hydrolase family 2, putative	L990	C	50			G	24			G	49			G	50			G	50			G	26			G	50			G	49
2	521765	T	PVX_081630	ubiquitin carboxyl-terminal hydrolase family 2, putative	S734C	T	50			T	30			T	48			T	50			T	50			A	12			A	24			T	38
2	522039	C	PVX_081630	ubiquitin carboxyl-terminal hydrolase family 2, putative	L642	C	49			C	50			C	50			G	50			G	50			C	26			C	50			G	50
2	522478	C	PVX_081630	ubiquitin carboxyl-terminal hydrolase family 2, putative	R496I	C	50			C	23			C	41			C	50			C	50			C	19			C	28			A	45
2	526077	G				A	50			A	39			A	23			A	50			A	50			A	29			A	45			A	50
2	527336	T				T	50			T	19			G	37			G	49			T	50			G	17			G	34			G	50
2	527462	G				G	50			G	22			G	45			G	50			G	50			A	25			A	31			G	45
2	529621	G	PVX_081635	hypothetical protein, conserved	G226R	G	50			G	34			G	50			G	50			G	50			A	22			A	46			G	50
2	529722	C	PVX_081635	hypothetical protein, conserved	S259R	C	50			C	50			C	49			C	50			C	50			A	27			A	49			C	49
2	530118	C	PVX_081635	hypothetical protein, conserved	N391K	C	50			G	41			C	49			C	44	G	6	G	50			C	43			C	50			G	50
2	530394	C	PVX_081635	hypothetical protein, conserved	Y483	C	50			C	18			C	50			C	46			C	50			C	17			C	32			T	45
2	531055	A	PVX_081635	hypothetical protein, conserved	K619R	G	49			A	29			A	45			A	49			A	50			A	17			A	37			A	46
2	531177	A	PVX_081635	hypothetical protein, conserved	I660L	C	50			C	21			C	42			C	50			C	50			C	9			C	22			C	42
2	531759	G				T	50			T	33			T	42			T	50			T	50			T	18			T	33			T	44
2	532921	A				C	49			A	32			A	50			A	50			A	50			A	50			A	50			A	50
2	533501	C				C	49			C	24			C	50			C	49			C	50			C	50			C	50			T	50
2	533658	G				G	50			G	38			G	49			A	48			G	50			A	20			A	49			G	49
2	533981	G				A	50			G	26			A	50			A	48			A	50			A	34			A	50			G	41
2	534252	C				G	50			C	27			G	49			G	50			C	49			G	6			G	20			G	28
2	534705	C				C	50			C	32			C	49			C	50			C	50			C	14			C	37			T	50
2	536926	C				C	50			C	26			C	50			T	46			C	50			T	5			T	27			C	32
2	537857	G	PVX_081655	hypothetical protein, conserved	Y490	G	50			G	35			A	49			A	45	G	5	G	50			A	12			A	21			G	41
2	537860	G	PVX_081655	hypothetical protein, conserved	F489	A	49			A	32			G	50			G	50			G	50			G	12			G	21			G	43
2	537911	G	PVX_081655	hypothetical protein, conserved	P472	T	50			G	34			T	49			G	50			G	49			G	17			G	21			G	46
2	538690	G	PVX_081655	hypothetical protein, conserved	L213F	G	50			G	28			G	50			A	46			G	50			A	13			A	36			G	50
2	539162	G	PVX_081655	hypothetical protein, conserved	D55E	G	50			G	22			G	49			G	49			G	50			G	9			G	32			T	40
2	539322	C	PVX_081655	hypothetical protein, conserved	G2E	T	50			C	29			C	50			C	50			C	50			C	17			C	46			C	50
2	539671	G				G	50			G	35			G	40			G	50			G	49			T	21			T	32			G	49
2	539801	T				T	50			A	21			T	50			T	46			A	50			T	17			T	29			A	50
2	543533	C				C	50			C	25			C	49			C	50			C	50			C	12			C	29			T	36
2	543647	A				G	50			G	21			G	49			G	50			G	50			A	12	G	9	A	43			G	47
2	543982	G				G	50			C	25			C	49			C	50			C	49			C	17			C	21			C	35
2	546081	G	PVX_081665	cysteine desulfurase, mitochondrial precursor, putative	N136	G	48			G	26			G	47			G	49			G	48			A	26			A	40			G	50
2	547280	A				G	50			G	31			A	50			A	50			A	49			A	17			A	29			A	49
2	547353	T				T	50			T	25			T	49			T	49			T	50			T	12	A	12	T	29			A	43
2	547548	A				A	50			A	35			G	49			G	50			G	50			G	34			G	49			G	50
2	547808	C	PVX_081670	DNA (cytosine-5)-methyltransferase-like protein 2, putative	V777I	T	50			C	49			C	50			C	50			C	50			C	50			C	50			C	50
2	547941	C	PVX_081670	DNA (cytosine-5)-methyltransferase-like protein 2, putative	K732	T	41			T	27			T	16			T	48			T	39			C	13	T	11	C	48			T	49
2	548438	G	PVX_081670	DNA (cytosine-5)-methyltransferase-like protein 2, putative	H567N	G	50			G	48			G	50			G	50			G	50			T	20	G	13	T	50			G	50
2	549899	C	PVX_081670	DNA (cytosine-5)-methyltransferase-like protein 2, putative	A80S	A	50			A	48			C	50			C	46			C	50			A	28			A	50			A	49
2	550418	T				C	50			C	43			C	48			C	50			C	50			C	31			C	50			C	50
2	552597	A				G	49			G	40			G	50			G	50			G	50			G	13			G	37			G	50
2	552865	A				A	49			A	41			A	45			A	47			A	49			C	10	A	8	C	30			A	50
2	554338	T	PVX_081680	hypothetical protein, conserved	K375E	T	50			C	50			C	26			C	50			C	50			C	26			C	49			C	50
2	554368	C	PVX_081680	hypothetical protein, conserved	V365I	C	50			C	42			C	37			C	50			C	50			C	26			C	50			T	50
2	556616	G	PVX_081685	hypothetical protein, conserved	S38N	A	50			G	49			A	49			A	50			G	50			G	28	A	22	G	50			A	50
2	556870	G	PVX_081685	hypothetical protein, conserved	G123R	G	49			G	50			G	49			G	50			A	48			G	8	A	3	A	35			G	41
2	557096	G	PVX_081685	hypothetical protein, conserved	R198H	G	50			G	50			G	50			G	50			G	50			G	32			G	41			A	50
2	557544	C	PVX_081685	hypothetical protein, conserved	N347K	A	49			C	50			C	50			A	50			C	50			C	31	A	19	A	50			C	49
2	560730	T	PVX_081690	hypothetical protein, conserved	I804	T	50			T	50			T	50			T	46			A	50			A	20	T	17	T	49			A	50
2	560894	G	PVX_081690	hypothetical protein, conserved	L750V	C	50			G	49			G	50			G	48			C	50			C	22	G	16	G	50			C	50
2	561351	G	PVX_081690	hypothetical protein, conserved	C597	G	50			G	49			G	50			G	48			G	49			A	29	G	21	G	50			A	49
2	562998	C	PVX_081690	hypothetical protein, conserved	L48F	A	50			A	8			A	42			A	50			A	50			A	9			A	21			A	35
2	563196	T				C	50			T	20			C	36			T	48			T	49			C	11			C	46			C	50
2	563239	A				T	49			A	19			T	27			A	49			A	48			T	12			T	37			T	48
2	563313	T				C	50			C	25			C	25			C	48			T	50			T	12			T	32			T	37
2	563613	C				C	50			C	24			C	50			C	50			C	50			C	27	T	21	T	50			C	50
2	566061	T	PVX_081695	cation-transporting ATPase, putative	S183	C	50			C	50			C	41			C	50			C	49			C	50			C	50			C	49
2	567648	C	PVX_081695	cation-transporting ATPase, putative	I712	C	50			C	49			C	50			C	48			C	50			T	28	C	22	C	49			T	50
2	570697	G				G	49			T	47			T	49			G	50			G	50			G	17	T	14	T	50			G	50
2	571056	A				G	50			G	49			G	50			G	46	A	4	G	48			A	29	G	21	G	50			A	49
2	571538	G				A	49			G	50			G	50			G	50			G	50			G	50			G	50			G	50
2	571901	C				C	47			A	49			C	50			A	49			C	50			C	25	A	24	A	49			C	50
2	572313	C				T	50			C	50			T	50			C	46			C	50			T	27	C	22	C	50			C	50
2	572419	T				T	50			T	50			C	47			T	50			T	50			T	32	C	17	C	50			T	50
2	572477	T				C	49			T	48			T	50			T	50			C	42			T	49			T	50			C	49
2	574154	G	PVX_081700	hypothetical protein, conserved	R156K	G	50			G	48			G	49			G	49			G	50			G	26	A	24	G	50			A	49
2	574518	T	PVX_081700	hypothetical protein, conserved	C277	C	50			C	32			C	50			T	44	C	5	C	49			C	20	T	11	T	49			C	50
2	575000	A	PVX_081700	hypothetical protein, conserved	N438S	G	50			G	45			A	49			A	50			A	49			A	28	G	22	G	49			G	50
2	575041	G	PVX_081700	hypothetical protein, conserved	E452K	G	50			G	50			G	41			G	50			G	50			G	50			G	50			A	50
2	575044	G	PVX_081700	hypothetical protein, conserved	V453M	A	49			G	50			G	44			G	50			G	50			G	50			G	50			G	50
2	576465	A	PVX_081700	hypothetical protein, conserved	G926	A	50			C	31			A	50			A	47	C	3	C	50			C	17	A	16	A	50			C	50
2	578764	T	PVX_081700	hypothetical protein, conserved	F1693I	A	50			T	50			A	48			T	50			A	50			T	50			T	50			T	50
2	580240	A				A	50			A	50			A	49			A	49			A	50			A	25	C	25	A	50			C	50
2	581897	G				A	49			G	49			G	50			G	49			G	50			G	50			G	50			G	50
2	582779	A				G	50			A	50			G	50			G	48			G	50			A	25	G	25	G	50			A	50
2	584992	C				C	50			C	50			C	49			C	50			C	50			A	28	C	22	A	48			C	49
2	585392	T				T	50			T	50			T	50			T	49			T	50			C	25	T	24	T	48			C	50
2	586258	T				T	49			T	50			G	49			T	50			T	50			T	27	G	23	T	50			G	50
2	586849	T				C	50			T	50			T	49			T	49			T	49			T	49			T	50			T	50
2	588100	C				C	49			C	50			C	49			C	50			C	50			C	28	A	22	A	49			C	50
2	588213	G				G	50			A	50			A	49			G	47			G	50			G	27	A	23	A	50			G	49
2	588694	G				A	50			G	49			G	50			G	50			G	50			A	28	G	22	G	50			G	49
2	589048	C				C	50			C	49			C	50			C	50			C	50			C	50			C	49			T	48
2	589515	G				G	50			C	50			C	50			G	44	C	6	C	50			C	50			C	50			C	50
2	589737	T				T	50			G	48			G	48			G	49			G	50			G	50			G	50			G	50
2	592382	C				A	50			C	37			C	49			C	50			C	50			C	50			C	50			C	50
2	594458	C				T	50			T	37			T	49			T	50			T	50			T	44			T	50			T	49
2	597140	A				G	50			G	45			G	50			G	50			G	50			G	28	A	10	A	49			G	50
2	597742	A				G	50			G	50			A	49			A	50			G	50			A	28	G	22	A	50			A	50
2	598750	C				C	49			T	50			C	50			C	47			C	50			T	26	C	16	C	50			T	49
2	600090	C				A	50			C	50			A	50			C	47			A	50			C	25	A	25	C	50			A	50
2	600149	A				A	50			A	49			A	48			A	50			A	50			A	27	G	23	G	50			A	50
2	600270	C				C	50			A	39			A	49			C	46			A	49			A	21	C	13	C	50			A	49
2	601309	G	PVX_081710	hypothetical protein, conserved	A313P	C	50			G	50			G	49			G	50			G	50			G	49			G	50			G	49
2	601417	T	PVX_081710	hypothetical protein, conserved	S349A	G	50			G	46			T	49			T	50			T	50			T	50			T	49			T	50
2	602162	A				G	50			G	49			G	49			G	47			G	49			A	49			A	49			A	50
2	603116	A	PVX_081715	hypothetical protein, conserved	L93M	A	50			A	50			A	50			A	48			A	50			T	31	A	19	A	50			T	50
2	604803	T				C	50			T	46			T	49			T	49			T	50			T	50			T	50			T	50
2	605346	A				A	50			A	49			A	48			A	46			A	50			G	35	A	14	A	50			G	49
2	606175	C				C	50			T	34			T	50			T	49			T	50			T	37			T	49			T	50
2	606255	A				C	50			C	39			C	49			C	50			C	50			C	35			C	50			C	50
2	606420	A				A	49			A	37			A	50			A	47			A	50			A	20	G	20	A	50			G	50
2	606553	C				T	50			C	37			T	49			T	50			C	50			T	19	C	17	C	50			T	50
2	606908	C				C	49			C	25			C	50			C	50			C	50			C	25	G	25	G	49			C	50
2	608012	T				G	50			G	19			G	50			G	50			G	49			T	12	G	9	G	50			G	50
2	608949	C	PVX_081725	hypothetical protein, conserved	C258	T	49			T	24			C	33			C	50			C	50			C	21			C	49			C	49
2	609429	C	PVX_081725	hypothetical protein, conserved	C418	C	50			C	39			C	50			C	50			C	50			T	20	C	18	T	49			C	50
2	609591	C	PVX_081725	hypothetical protein, conserved	P472	C	50			C	41			A	37			C	48			A	50			A	24			A	44			A	50
2	610520	G	PVX_081725	hypothetical protein, conserved	R782L	G	50			G	50			T	50			T	50			G	50			G	26	T	18	T	50			T	50
2	610745	A	PVX_081725	hypothetical protein, conserved	Y857C	G	50			G	50			G	48			G	47			G	50			A	34	G	10	G	50			A	50
2	610911	C	PVX_081725	hypothetical protein, conserved	N912K	A	50			C	50			C	50			C	50			C	50			C	49			C	50			C	50
2	612034	C	PVX_081725	hypothetical protein, conserved	Q1287E	C	50			C	49			C	50			C	50			C	50			C	25	G	25	G	50			C	49
2	612627	C	PVX_081725	hypothetical protein, conserved	D1484E	C	50			C	48			C	50			C	50			G	49			C	26	G	24	G	50			G	50
2	612901	T				T	49			T	49			T	48			T	44	C	4	C	50			C	50			C	49			T	50
2	613318	T				G	50			G	49			G	48			G	50			G	50			G	50			G	50			G	50
2	613713	C	PVX_081725	hypothetical protein, conserved	D1699	T	50			C	50			C	49			C	50			C	50			C	50			C	50			C	50
2	616086	A	PVX_081735	hypothetical protein, conserved	F295	G	50			A	50			A	50			G	50			A	50			A	41			A	50			A	50
2	617213	G	PVX_081735	hypothetical protein, conserved	Y13	A	50			G	49			G	50			G	50			G	50			G	50			G	50			G	50
2	619530	G				G	49			A	37			G	50			A	50			A	50			A	26			A	50			A	50
2	619556	T				T	50			C	46			C	48			C	50			C	49			C	35			C	50			C	50
2	620032	G	PVX_081740	hypothetical protein, conserved	G137C	T	49			G	49			G	50			G	50			G	50			G	50			G	50			G	50
2	620306	G	PVX_081740	hypothetical protein, conserved	R228Q	A	50			A	50			A	49			G	48			A	50			A	49			A	50			A	50
2	621238	C				C	50			C	49			T	49			T	47			T	50			C	28	T	22	T	50			T	50
2	622069	T	PVX_081745	hypothetical protein, conserved	I444M	T	50			T	50			T	50			T	50			T	50			T	50			T	50			C	50
2	623578	G	PVX_081745	hypothetical protein, conserved	D119	A	49			G	48			A	50			A	49			G	50			A	50			A	49			A	50
2	623894	G				G	50			G	47			G	46			G	47			G	50			A	50			A	50			G	50
2	623961	A				A	49			A	45			G	50			G	50			G	50			G	49			G	50			G	50
2	624483	T				T	49			T	49			T	49			T	50			T	49			T	50			T	50			A	50
2	624926	T				C	50			T	40			C	49			C	50			C	50			C	50			C	50			C	48
2	625705	C	PVX_081750	signal recognition particle 9 kDa protein, putative	P97S	T	50			C	31			C	50			C	50			C	50			C	50			C	50			C	50
2	625840	A				C	50			A	37			A	50			C	50			C	49			C	50			C	49			C	50
2	626688	G				G	50			G	32			G	50			G	49			G	49			G	25	A	25	A	50			G	50
2	626736	C				A	49			A	29			C	49			C	49			C	49			C	48			C	50			C	50
2	628390	G	PVX_081755	hypothetical protein, conserved	A308	A	50			A	20			G	37			G	47			G	49			G	49			G	50			G	50
2	629222	G	PVX_081755	hypothetical protein, conserved	G586R	C	50			C	22			C	40			C	45			G	50			G	26	C	24	C	50			G	50
2	630640	C	PVX_081755	hypothetical protein, conserved	D1058	T	50			C	50			C	43			C	50			C	50			C	49			C	50			C	50
2	632014	A	PVX_081755	hypothetical protein, conserved	E1516	G	49			G	49			G	23			G	50			G	50			G	31	A	19	A	50			G	50
2	632481	G	PVX_081755	hypothetical protein, conserved	R1672K	G	50			G	45			A	44			A	46			A	50			G	27	A	21	A	49			G	49
2	632962	C	PVX_081755	hypothetical protein, conserved	D1832	T	50			C	50			T	35			C	47			T	49			C	32	T	18	T	50			C	50
2	634175	A	PVX_081755	hypothetical protein, conserved	K2237E	G	50			A	30	G	20	.	0			A	49			G	49			A	27	G	23	A	49			G	50
2	634218	T	PVX_081755	hypothetical protein, conserved	V2251D	T	47			T	35			T	16	A	6	T	24	A	18	T	49			T	31	A	18	A	43			T	50
2	634528	C	PVX_081755	hypothetical protein, conserved	Y2354	C	50			C	35			C	50			T	49			C	49			C	20	T	11	T	50			C	50
2	634606	T	PVX_081755	hypothetical protein, conserved	G2380	T	48			T	41			T	48			C	49			C	50			C	30			C	50			C	50
2	635349	C				C	50			C	49			C	41			C	50			C	50			C	47			C	50			G	50
2	635800	C				T	50			C	50			C	50			C	50			C	50			C	50			C	49			C	49
2	635861	G				G	50			G	48			G	41			G	50			G	50			G	29	A	21	A	50			G	50
2	636292	A				A	50			A	50			A	46			A	50			G	49			A	29	G	21	G	50			A	50
2	636508	C	PVX_081760	peroxiredoxin, putative	S32F	C	49			C	49			C	47			C	50			C	50			T	27	C	23	C	50			T	50
2	636546	C	PVX_081760	peroxiredoxin, putative	L45	C	50			C	45			C	46			C	49			C	50			C	24	T	21	C	50			T	50
2	637309	A				A	50			A	47			A	45			A	49			A	50			A	25	T	25	T	50			A	49
2	637450	G				A	48			G	36			A	50			G	50			G	50			A	27	G	23	G	50			G	50
2	637493	A				T	45			T	35			T	41			T	39			T	45			T	41			T	37			T	41
2	637965	G				G	50			G	48			G	50			G	50			G	50			A	17	G	14	A	49			G	50
2	638209	C	PVX_081765	mRNA decay protein, putative	E850Q	C	50			C	45			C	49			C	50			C	50			G	35	C	15	C	50			G	50
2	642254	A	PVX_081770	hypothetical protein, conserved	R49G	G	50			G	49			G	49			G	50			G	48			G	50			G	50			G	50
2	642319	G	PVX_081770	hypothetical protein, conserved	Q70	G	50			A	37			G	33			G	25	A	25	G	50			G	43			G	50			A	50
2	643448	C	PVX_081770	hypothetical protein, conserved	R447	C	50			C	36			C	45			C	42	A	8	C	50			A	13	C	12	A	40			C	49
2	644894	G	PVX_081775	hypothetical protein, conserved	W68S	G	50			G	28			G	33			G	49			G	50			G	20			G	21			C	37
2	645786	C	PVX_081775	hypothetical protein, conserved	S365	T	50			C	23			C	49			C	49			C	50			C	43			C	49			C	50
2	647209	G				A	49			A	43			A	29			A	50			A	50			A	24			A	30			G	36
2	648328	T				C	50			C	34			C	50			C	49			C	50			C	50			C	49			T	50
2	649467	G				G	50			G	47			G	50			G	42	A	8	G	50			A	19	G	17	G	50			A	50
2	649626	G				G	50			G	32			G	50			G	47			G	50			G	13	T	12	G	50			T	50
2	650983	A				A	50			A	27			C	45			A	50			C	50			C	24			C	50			C	50
2	654585	G				G	50			G	35			G	50			G	50			G	49			G	49			G	50			A	50
2	654725	T				C	50			T	14			C	50			C	48			T	50			C	22	T	10	T	49			T	49
2	655292	G				C	50			C	18			G	43			C	47			C	49			C	7	G	4	G	24			C	20
2	655800	C				C	50			C	33			T	49			T	50			T	49			C	34			C	49			T	50
2	656007	C				T	49			C	27			C	50			C	50			C	50			C	17			C	50			C	50
2	657944	G	PVX_081792	hypothetical protein	T605	A	50			G	25			A	50			G	50			G	50			G	33			G	49			G	50
2	661049	T	PVX_081792	hypothetical protein	N1640	C	50			C	13			C	42			C	50			C	50			C	20			C	50			C	50
2	661565	G	PVX_081792	hypothetical protein	G1812	G	50			G	25			G	30			G	50			G	50			A	25			A	50			G	49
2	661676	A	PVX_081792	hypothetical protein	V1849	A	50			A	25			A	24			A	48			A	48			G	30			G	49			A	49
2	661697	G	PVX_081792	hypothetical protein	E1856	G	50			G	23			G	23			G	50			G	50			A	31			A	46			G	50
2	661826	A	PVX_081792	hypothetical protein	T1899	A	50			A	29			A	34			A	49			A	50			G	37			G	50			A	50
2	661929	C	PVX_081792	hypothetical protein	P1934S	C	50			C	33			C	41			C	50			C	50			T	39			T	50			C	50
2	661964	C	PVX_081792	hypothetical protein	I1945	A	50			C	27			C	34			C	50			C	50			A	34			A	50			C	50
2	662006	G	PVX_081792	hypothetical protein	L1959	C	50			G	35			G	34			G	50			G	50			C	31			C	49			G	50
2	662105	C	PVX_081792	hypothetical protein	G1992	A	50			C	20			A	34			A	50			A	50			A	24			A	42			A	50
2	662405	G	PVX_081792	hypothetical protein	V2092	G	50			G	23			G	36			G	50			G	50			G	14	A	12	A	44			G	50
2	662895	T	PVX_081792	hypothetical protein	L2256	C	50			T	30			C	43			C	50			C	50			C	23			C	50			C	50
2	663122	G	PVX_081792	hypothetical protein	L2331	G	49			G	38			G	34			A	47			A	50			A	21			A	50			A	50
2	663185	A	PVX_081792	hypothetical protein	E2352	A	50			G	21			A	49			A	47			G	50			G	14	A	5	A	43			G	50
2	663272	A	PVX_081792	hypothetical protein	S2381	A	50			T	27			A	48			T	50			T	50			T	15			T	48			T	50
2	663722	A	PVX_081792	hypothetical protein	I2531M	G	50			G	28			G	35			G	50			G	50			G	32			G	50			G	49
2	666422	G	PVX_081792	hypothetical protein	Q3431	A	50			G	28			G	48			G	50			G	50			G	20			G	37			G	49
2	666455	T	PVX_081792	hypothetical protein	V3442	C	49			T	29			T	38			T	50			T	50			T	17			T	37			T	45
2	668436	A	PVX_081792	hypothetical protein	T4103A	A	50			A	44			G	40			G	45			G	50			G	46			G	49			A	50
2	669719	T	PVX_081792	hypothetical protein	N4530	C	50			C	19			C	50			C	50			C	50			C	25			C	37			C	50
2	669993	C	PVX_081792	hypothetical protein	L4622	C	50			T	44			T	44			T	49			T	48			T	30			T	50			T	49
2	670633	T	PVX_081792	hypothetical protein	I4835R	G	50			G	36			G	39			G	48			G	50			G	50			G	50			G	49
2	671834	T	PVX_081795	hypothetical protein, conserved	N92S	T	50			T	30			T	50			T	48			T	50			C	19	T	17	C	50			T	48
2	672686	G				G	50			G	27			G	46			G	50			G	50			G	35			G	50			T	50
2	674228	A	PVX_081800	hypothetical protein, conserved	G389	C	50			C	33			C	47			C	46			C	50			C	13			C	49			C	49
2	674666	A	PVX_081800	hypothetical protein, conserved	K535	G	49			G	46			G	42			G	50			G	50			G	22	A	16	A	49			G	49
2	675201	G	PVX_081800	hypothetical protein, conserved	A714T	A	48			A	50			G	33			G	50			G	50			G	35			G	50			G	50
2	675273	A	PVX_081800	hypothetical protein, conserved	N738Y	T	49			T	40			T	46			T	49			T	50			T	36			T	50			T	49
2	675329	A	PVX_081800	hypothetical protein, conserved	Q756H	T	50			T	38			T	48			T	49			T	50			T	27	A	22	T	50			T	49
2	676005	G				G	50			G	40			G	50			G	50			G	50			A	13	G	11	A	49			G	50
2	676571	G				C	50			C	50			C	46			C	50			C	50			C	50			C	50			C	50
2	677525	C	PVX_081805	adapter-related protein complex 4 beta 1 subunit, putative	E599	C	50			C	48			C	50			C	50			C	50			C	31	T	16	T	50			C	50
2	678086	G	PVX_081805	adapter-related protein complex 4 beta 1 subunit, putative	S412	A	50			A	44			A	50			A	49			A	50			A	50			A	50			A	50
2	678385	A				A	50			G	38			G	45			A	50			A	50			G	22	A	21	A	50			G	49
2	680364	A				C	50			C	23			C	36			C	50			C	50			C	14			C	29			C	41
2	681747	A				A	50			G	28			G	46			G	50			A	50			A	21	G	18	G	50			A	50
2	682532	C				T	50			C	50			C	50			C	50			C	49			C	41			C	50			C	50
2	686832	G				G	50			G	28			.	0			G	50			G	50			C	15	G	6	C	27			G	50
2	688185	G	PVX_081810	hypothetical protein, conserved	L4	C	50			C	27			G	39			G	50			G	50			G	34			G	43			G	49
2	688380	T	PVX_081810	hypothetical protein, conserved	S69	T	49			T	12			C	47			T	50			T	50			T	30			T	50			C	50
2	688799	C	PVX_081810	hypothetical protein, conserved	P209L	C	50			C	32			T	50			C	50			C	50			C	49			C	50			T	50
2	688900	C	PVX_081810	hypothetical protein, conserved	R243S	C	50			C	33			C	40			C	50			C	50			A	38			A	50			C	50
2	689038	T	PVX_081810	hypothetical protein, conserved	S289P	T	50			T	28			C	34			T	46			T	49			T	27	C	16	C	50			T	50
2	689178	G	PVX_081810	hypothetical protein, conserved	V335	G	49			G	41			G	50			G	50			G	50			G	50			G	50			T	50
2	689705	T	PVX_081810	hypothetical protein, conserved	V511A	T	50			T	42			C	49			C	48			T	49			C	50			C	50			T	50
2	690002	A	PVX_081810	hypothetical protein, conserved	N610S	A	50			A	49			G	26			G	40	A	9	A	28	G	22	G	48			G	49			G	46
2	690147	G	PVX_081810	hypothetical protein, conserved	E658D	C	50			G	49			C	48			C	50			C	46			C	50			C	50			C	50
2	690345	C	PVX_081810	hypothetical protein, conserved	T724	C	50			C	50			C	49			C	50			C	50			C	26	G	24	C	49			G	49
2	692472	C				T	49			C	27			T	48			C	50			C	50			C	18			C	25			C	49
2	692657	A				A	50			A	20			A	49			A	50			A	50			A	9			A	23			T	31
2	694055	C				C	50			C	41			T	50			C	48			C	50			C	49			C	50			T	50
2	694354	T				T	50			T	34			T	50			T	50			T	50			T	26	C	23	C	50			T	50
2	694370	A				T	50			A	35			A	50			A	50			A	50			A	50			A	50			A	50
2	694658	G				G	50			G	38			G	50			A	50			A	50			A	28			A	50			G	50
2	694737	T				T	50			T	34			T	49			T	50			T	50			T	13	C	11	C	43			T	49
2	695762	C				C	50			C	49			C	50			A	50			C	50			C	29	A	21	A	50			C	50
2	697324	T				T	49			A	44			A	49			T	50			T	50			A	45			A	50			A	49
2	698228	G	PVX_081820	hypothetical protein, conserved	T2918I	G	50			G	50			G	50			G	50			G	50			G	50			G	50			A	50
2	698687	T	PVX_081820	hypothetical protein, conserved	K2765R	T	50			T	50			T	50			T	50			T	50			T	27	C	19	T	49			C	49
2	700760	G	PVX_081820	hypothetical protein, conserved	P2074L	G	50			G	26			G	50			A	47			G	50			G	30	A	20	A	50			G	50
2	700786	G	PVX_081820	hypothetical protein, conserved	S2065	G	50			G	40			G	48			A	49			G	50			G	34	A	16	A	49			G	49
2	702962	A	PVX_081820	hypothetical protein, conserved	L1340P	A	49			A	31			A	30			A	50			G	50			G	27	A	23	G	50			A	50
2	702987	C	PVX_081820	hypothetical protein, conserved	E1332Q	C	50			C	16			C	33			C	50			C	49			C	50			C	50			G	50
2	703153	A	PVX_081820	hypothetical protein, conserved	H1276	A	50			A	24			A	35			A	49			A	50			G	26	A	24	G	50			A	50
2	703912	T	PVX_081820	hypothetical protein, conserved	A1023	T	50			G	37			G	48			G	47			G	50			G	50			G	50			G	50
2	704260	C	PVX_081820	hypothetical protein, conserved	A907	C	50			C	44			G	22			G	50			C	49			G	50			G	50			C	48
2	704442	G	PVX_081820	hypothetical protein, conserved	H847Y	G	50			G	32			G	42			A	46			G	50			G	24	A	24	A	49			G	50
2	704499	G	PVX_081820	hypothetical protein, conserved	R828G	G	50			C	32			G	27			G	47			C	50			C	38			C	50			C	50
2	704673	C	PVX_081820	hypothetical protein, conserved	E770K	T	50			C	21			C	37			C	50			C	50			C	26			C	50			C	50
2	706520	G	PVX_081820	hypothetical protein, conserved	P154H	T	49			T	31			T	35			T	50			T	50			T	50			T	50			T	49
2	706542	G	PVX_081820	hypothetical protein, conserved	P147S	G	50			G	27			G	36			G	49			G	50			A	44			A	50			G	50
2	706761	A	PVX_081820	hypothetical protein, conserved	S74A	A	50			A	31			A	36			A	50			C	50			A	26	C	16	C	49			C	50
2	706970	A	PVX_081820	hypothetical protein, conserved	V4D	A	50			T	5			T	28			T	50			T	49			T	12			T	24			T	22
2	708126	G				G	50			G	18			G	31			G	50			G	50			G	10			G	42			A	50
2	708785	A				A	50			A	17			T	28			A	49			A	50			A	22			A	49			T	50
2	709012	T				T	50			C	22			T	32			T	45	C	5	T	50			T	31			T	50			C	50
2	709593	C				T	50			T	13			T	35			T	50			T	50			T	9			T	40			T	50
2	709796	G				A	50			G	15			G	43			G	50			G	50			G	17			G	33			G	43
2	710095	G				A	50			G	10			A	30			G	50			G	50			G	15	A	5	A	33			G	49
2	710127	T				G	50			G	17			G	32			G	50			G	50			G	13			G	28			G	47
2	710854	C				A	49			C	12			C	33			C	50			C	50			C	13			C	30			C	47
2	712316	A				A	50			A	20			A	45			A	50			A	50			A	9			A	45			G	50
2	712431	G				A	50			A	23			A	35			A	50			A	49			A	18			A	45			A	50
2	714292	A				T	49			T	24			T	44			T	49			A	50			T	36			T	50			A	49
2	714881	G				G	49			G	41			G	48			C	46			G	50			G	18	C	17	G	50			C	50
2	715114	T				C	50			T	43			T	49			T	50			T	50			T	37			T	50			T	49
2	717952	A				A	50			A	10			A	33			A	50			A	50			A	6			A	27			T	28
2	722996	A				G	50			G	7			G	27			G	50			G	50			G	13			G	31			G	41
2	723034	G				A	50			G	12			A	34			A	50			A	49			G	7	A	7	G	29			A	34
2	730940	C				C	50			C	28			C	24			C	50			C	50			C	8	T	8	T	32			C	50
2	732010	C				T	50			C	10			C	19			C	50			C	50			C	18			C	25			C	50
2	733401	G	PVX_081835	knob-associated His-rich protein, putative	L266I	T	50			T	31			G	29			T	48			G	50			G	20	T	19	G	50			G	50
2	733942	C	PVX_081835	knob-associated His-rich protein, putative	K85N	C	50			C	7			C	41			A	50			C	49			A	11			A	33			C	49
2	738435	G				G	50			G	30			G	24			G	50			G	50			A	11	G	4	A	39			G	50
2	742105	C				C	50			C	13			C	16			C	50			C	50			C	9	A	7	A	30			C	42
2	746546	G				T	50			T	2			G	19			T	45	G	5	G	50			T	5			T	23			G	28
3	1019	G				T	50			T	9			G	37			T	50			T	50			G	3			G	20			G	23
3	1745	A				G	45			A	14			A	29			G	50			G	47			A	10			A	40			A	50
3	1838	T				C	25			T	13			T	17			C	50			C	29			T	15			T	37			T	47
3	2326	A				C	50			A	14			A	4			C	50			C	50			A	8			A	21			A	43
3	3268	T				C	50			C	10			C	34			C	48			C	50			C	10			C	26			C	38
3	3297	C				T	49			T	16			C	37			C	50			T	49			T	13			T	25			T	48
3	3360	C				T	50			C	16			C	50			C	48			C	50			C	13			C	31			C	37
3	3417	T				C	49			T	23			T	37			T	50			T	50			T	23			T	50			T	50
3	3702	T				G	49			G	12			G	28			G	50			G	48			T	29			T	47			T	50
3	3957	A				A	50			A	9			A	16			A	50			A	50			G	15			G	35			G	50
3	3999	C				T	50			T	18			C	42			C	50			C	50			C	13			C	33			C	48
3	4297	T				A	50			A	21			A	44			T	50			A	50			A	18			A	34			A	50
3	4436	C				C	50			C	18			C	33			C	50			C	50			G	18			G	30			G	37
3	5469	C				T	50			C	15			C	46			C	50			C	50			C	9			C	25			C	37
3	5630	C				T	50			C	25			C	50			T	50			C	49			C	21			C	44			C	50
3	5669	C				T	50			C	19			C	48			T	50			C	50			C	25			C	50			C	50
3	5691	C				G	50			C	24			C	50			G	50			C	49			C	32			C	50			C	50
3	5728	C				T	50			C	23			C	48			T	50			C	50			C	33			C	50			C	50
3	6651	T	PVX_001105	hypothetical protein	N165K	A	49			T	37			A	5	T	4	T	50			T	49			T	47			T	49			T	50
3	6686	A	PVX_001105	hypothetical protein	Y177S	C	50			A	25			C	29			C	50			A	50			A	44			A	50			A	50
3	7633	C				A	50			C	38			C	49			C	50			C	50			C	38			C	50			C	50
3	7682	A				A	50			A	29			G	43			G	49			A	50			G	43			G	50			G	50
3	8005	C				C	49			C	38			T	32			C	50			C	49			T	50			T	50			T	50
3	9222	A				T	50			A	24			T	50			T	50			T	50			T	39			T	50			T	50
3	9317	T				G	49			T	23			G	45			G	49			G	49			G	46			G	50			G	50
3	9358	G				A	49			G	27			A	49			A	50			A	50			A	44			A	49			A	50
3	9385	C				G	50			C	27			G	47			G	50			G	50			G	38			G	50			G	47
3	9493	G				G	50			G	20			G	47			G	50			G	50			A	50			A	50			A	50
3	9521	T				G	50			G	20			G	45			G	50			G	50			T	45			T	50			T	50
3	9542	C				G	50			G	16			G	36			C	50			G	50			C	41			C	50			C	50
3	9583	C				T	50			T	22			T	49			C	50			T	50			C	40			C	50			C	50
3	9668	A	PVX_001100	RAD protein (Pv-fam-e)	K27	G	50			G	21			A	49			A	50			A	49			A	49			A	50			A	50
3	10367	G				G	50			G	31			G	50			A	50			G	50			A	12			A	23			A	32
3	10393	T				C	49			C	21			C	45			C	49			C	50			C	11			C	21			C	31
3	10441	G				T	50			T	16			T	32			G	49			G	50			T	11			T	23			T	50
3	10694	G				A	50			A	19			G	41			G	50			G	49			A	7			A	28			A	45
3	11224	C				C	50			C	26			C	47			C	50			C	50			G	10	C	7	G	45			G	43
3	11266	T				T	50			T	20			T	43			T	50			T	50			T	11	C	5	C	38			C	45
3	11312	A				G	50			G	22			G	47			A	49			G	50			G	17			G	41			G	48
3	12048	G	PVX_001095	hypothetical protein, conserved	H433	A	50			G	16			G	50			G	50			G	50			G	33			G	43			G	49
3	12414	T	PVX_001095	hypothetical protein, conserved	S311	A	50			A	40			T	46			A	50			T	50			T	29	A	20	T	50			T	50
3	12472	A	PVX_001095	hypothetical protein, conserved	V292A	G	49			G	37			G	47			G	50			A	50			A	30	G	18	A	49			A	50
3	13050	C	PVX_001095	hypothetical protein, conserved	V99	T	50			C	25			T	50			C	50			C	50			C	50			C	49			C	50
3	13080	C	PVX_001095	hypothetical protein, conserved	G89	T	50			C	19			T	48			C	50			C	50			C	43			C	49			C	50
3	13387	G				A	50			A	32			A	22			A	50			A	49			A	49			A	50			A	50
3	13422	C				A	50			A	32			A	42			A	49			A	50			A	46			A	50			A	50
3	13501	C				T	50			T	16			T	39			T	50			T	50			T	49			T	50			T	50
3	13801	A				T	49			A	25			A	45			A	49			T	50			T	36			T	50			T	50
3	13863	G				A	50			G	19			G	33			G	49			G	49			G	30			G	49			G	49
3	14009	A				T	50			A	42			A	50			A	50			A	50			A	35			A	49			A	50
3	14021	A				A	50			C	43			A	44			C	50			C	50			C	37			C	50			C	50
3	14065	C				C	50			T	28			C	36			T	49			T	49			T	32			T	50			T	48
3	14094	C				G	50			G	29			C	41			G	50			G	50			G	39			G	50			G	50
3	14133	A				G	50			G	29			A	43			G	50			G	50			G	39			G	50			G	50
3	14160	G				A	49			A	33			G	40			A	49			A	50			A	48			A	48			A	50
3	14263	C				T	50			T	41			C	50			T	50			T	50			T	49			T	49			T	49
3	14299	C				G	50			G	33			C	45			C	50			G	50			G	49			G	50			G	50
3	15231	G	PVX_001090	hypothetical protein, conserved	G240S	A	49			A	48			A	50			A	50			A	50			A	50			A	50			A	49
3	15806	C				C	50			T	40			T	45			T	50			C	50			C	26	T	19	T	50			T	50
3	15941	G				G	50			A	45			A	50			A	50			A	50			G	33	A	13	A	50			A	50
3	16011	T				T	50			C	50			C	50			C	50			C	49			T	26	C	14	C	46			C	50
3	16037	C				T	50			T	44			T	49			T	50			T	50			T	35			T	49			T	50
3	16099	G				A	50			G	33			G	50			G	50			G	50			G	18	A	12	G	50			G	50
3	16766	A				A	50			A	38			A	50			G	50			G	50			G	49			G	50			G	50
3	17053	A				T	50			T	47			A	50			T	49			T	50			T	50			T	50			T	49
3	17438	C				C	50			C	50			C	50			C	50			C	50			C	29	T	21	T	50			T	50
3	17766	T				T	50			T	37			T	50			T	49			T	49			A	30	T	20	A	50			A	50
3	17885	G				G	50			G	45			G	49			G	49			G	50			A	50			A	49			A	49
3	18588	G				G	50			G	43			G	49			G	49			G	49			G	28	C	22	C	50			C	50
3	18976	A				T	50			T	49			T	50			T	50			T	49			T	50			T	49			T	50
3	19006	C				T	50			T	27			T	46			T	50			T	50			T	43			T	49			T	50
3	19062	T				T	50			G	41			G	49			G	50			T	50			G	48			G	50			G	49
3	19155	A				G	50			A	38			A	50			A	50			G	50			A	45			A	47			A	50
3	19531	A	PVX_001080	hypothetical protein, conserved	S115	T	50			A	48			A	48			A	49			A	47			A	40			A	47			A	50
3	19545	A	PVX_001080	hypothetical protein, conserved	D120G	A	50			A	37			A	47			G	49			A	49			G	42			G	50			G	50
3	19855	A	PVX_001080	hypothetical protein, conserved	A223	G	50			A	30			A	50			A	50			A	50			A	32	G	18	G	50			G	50
3	19897	C	PVX_001080	hypothetical protein, conserved	P237	G	50			C	31			C	46			C	50			C	50			C	32	G	18	G	50			G	49
3	20755	T	PVX_001080	hypothetical protein, conserved	S523	T	49			G	40			G	49			T	50			G	50			G	48			G	49			G	50
3	20785	A	PVX_001080	hypothetical protein, conserved	S533	C	50			C	39			C	42			A	50			C	50			C	49			C	50			C	50
3	21166	T	PVX_001080	hypothetical protein, conserved	Y660	T	50			C	46			C	49			T	50			T	50			T	30	C	20	C	50			C	50
3	21213	G	PVX_001080	hypothetical protein, conserved	R676Q	G	50			G	37			A	50			G	50			G	50			G	26	A	20	A	50			A	50
3	21254	A	PVX_001080	hypothetical protein, conserved	I690V	A	50			G	43			G	49			G	49			G	48			G	50			G	49			G	50
3	21676	T	PVX_001080	hypothetical protein, conserved	H830	C	50			C	32			C	48			C	50			C	50			C	33			C	50			C	49
3	21733	A	PVX_001080	hypothetical protein, conserved	R849	G	50			G	44			G	42			G	50			G	50			G	33			G	50			G	50
3	21828	C	PVX_001080	hypothetical protein, conserved	P881L	T	50			T	50			T	50			T	49			T	50			T	30			T	50			T	50
3	22219	G	PVX_001080	hypothetical protein, conserved	A1011	C	50			C	50			G	50			G	50			G	49			G	50			G	50			G	50
3	22240	T	PVX_001080	hypothetical protein, conserved	N1018	C	50			C	35			T	48			T	50			T	50			T	50			T	50			T	50
3	22276	T	PVX_001080	hypothetical protein, conserved	G1030	C	50			C	36			T	45			T	49			T	50			T	50			T	50			T	50
3	22617	G	PVX_001080	hypothetical protein, conserved	G1144V	T	49			G	43			G	49			G	50			G	50			G	50			G	50			G	50
3	22694	A	PVX_001080	hypothetical protein, conserved	T1170A	G	50			A	47			A	47			A	50			A	49			A	50			A	50			A	50
3	23088	C	PVX_001080	hypothetical protein, conserved	T1301S	G	49			G	42			G	38			G	49			C	50			G	26			G	50			G	50
3	23780	A	PVX_001080	hypothetical protein, conserved	T1532A	G	50			G	38			G	50			G	50			G	50			G	50			G	50			G	50
3	23807	C	PVX_001080	hypothetical protein, conserved	R1541	A	50			C	49			A	44			A	50			A	50			A	50			A	50			A	50
3	24215	C				C	49			C	50			C	50			C	50			T	50			C	28	T	22	T	50			T	50
3	25125	C	PVX_001080	hypothetical protein, conserved	T1935N	A	50			C	32			A	46			A	50			A	49			A	50			A	49			A	50
3	25333	T	PVX_001080	hypothetical protein, conserved	V2004	C	50			T	39			C	47			C	48			C	50			T	41			T	50			T	50
3	25713	G	PVX_001080	hypothetical protein, conserved	S2131T	C	50			G	44			C	45			C	50			G	50			C	50			C	48			C	50
3	25819	A	PVX_001080	hypothetical protein, conserved	T2166	A	50			A	29			G	50			G	49			G	48			G	49			G	50			G	50
3	25960	T	PVX_001080	hypothetical protein, conserved	I2213	T	50			C	36			T	50			C	50			T	50			C	32			C	50			C	50
3	26208	G	PVX_001080	hypothetical protein, conserved	R2296K	A	50			A	19			G	50			G	50			A	50			A	21	G	17	G	49			G	48
3	26398	G	PVX_001080	hypothetical protein, conserved	G2359	C	49			G	30			G	50			G	50			G	50			G	50			G	50			G	50
3	26452	A	PVX_001080	hypothetical protein, conserved	R2377	A	50			A	48			A	50			G	50			A	50			A	26	G	24	G	49			G	50
3	26701	T	PVX_001080	hypothetical protein, conserved	D2460	T	50			T	50			C	50			T	50			T	50			T	25	C	25	C	50			C	50
3	28048	G	PVX_001080	hypothetical protein, conserved	Q2909	G	50			G	47			A	43			A	50			A	50			A	48			A	50			A	50
3	28107	C	PVX_001080	hypothetical protein, conserved	P2929R	C	50			G	50			G	48			G	50			G	49			G	50			G	50			G	50
3	28331	C	PVX_001080	hypothetical protein, conserved	P3004S	T	50			C	41			C	50			C	50			C	50			C	50			C	50			C	50
3	28365	A	PVX_001080	hypothetical protein, conserved	H3015L	T	50			A	49			A	49			A	50			A	50			A	49			A	50			A	50
3	28687	T	PVX_001080	hypothetical protein, conserved	H3122Q	G	49			G	44			G	48			G	50			G	50			G	50			G	50			G	50
3	29227	T	PVX_001080	hypothetical protein, conserved	N3302	T	50			C	49			T	50			C	50			C	50			C	50			C	50			C	50
3	29254	G	PVX_001080	hypothetical protein, conserved	K3311	G	50			A	40			G	48			A	50			A	48			A	50			A	50			A	50
3	29362	G	PVX_001080	hypothetical protein, conserved	P3347	G	50			G	48			G	49			A	50			G	50			A	50			A	50			A	50
3	29602	G	PVX_001080	hypothetical protein, conserved	K3427N	T	50			T	49			T	50			T	50			T	50			T	47			T	49			T	50
3	29641	C	PVX_001080	hypothetical protein, conserved	N3440	T	49			C	50			C	48			T	50			C	50			C	20	T	19	T	50			T	50
3	29671	G	PVX_001080	hypothetical protein, conserved	L3450	T	50			G	50			G	50			T	50			G	50			T	27	G	21	T	48			T	50
3	29713	G	PVX_001080	hypothetical protein, conserved	T3464	T	50			G	49			G	50			T	50			G	50			G	30	T	20	T	50			T	48
3	29822	A				A	50			C	50			C	50			C	50			C	50			C	50			C	50			C	49
3	30065	G				G	50			G	49			G	50			T	50			G	50			G	26	T	24	T	50			T	50
3	30407	G	PVX_001080	hypothetical protein, conserved	G3593R	G	50			G	50			G	50			G	49			G	50			G	31	C	19	C	50			C	49
3	30894	C				T	50			C	47			C	50			C	50			C	50			C	49			C	49			C	50
3	30967	T				C	50			T	50			T	50			C	50			T	50			T	50			T	50			T	50
3	31003	C				T	49			C	49			C	46			T	49			C	50			C	50			C	50			C	50
3	31059	A				G	50			A	49			A	48			G	50			A	50			A	50			A	50			A	50
3	33031	C	PVX_001075	ubiquitin-specific protease, putative	F154	T	49			T	50			T	48			T	50			T	50			C	35	T	15	T	50			T	49
3	33102	A	PVX_001075	ubiquitin-specific protease, putative	K178R	A	50			G	49			A	50			A	50			A	50			A	36	G	14	G	50			G	50
3	35115	C				C	50			C	50			C	50			C	49			C	50			T	49			T	50			T	49
3	36157	G				G	50			G	49			G	50			G	49			G	50			G	30	C	20	C	50			C	50
3	36249	A				G	49			A	44			A	48			A	50			A	50			A	50			A	50			A	50
3	38003	G	PVX_001070	hypothetical protein	S545N	A	49			G	39			G	50			A	50			G	50			A	32			A	50			A	50
3	39673	C				A	50			C	38			C	50			C	50			C	50			C	50			C	48			C	50
3	40005	C				T	50			C	29			T	39			T	50			C	50			C	25			C	48			C	48
3	40527	C				C	50			C	39			C	49			C	50			C	50			C	18	G	15	G	50			G	50
3	42176	A	PVX_001065	hypothetical protein, conserved	R396	G	49			G	17			G	50			G	50			G	49			G	8			G	21			G	46
3	42405	T	PVX_001065	hypothetical protein, conserved	N320S	T	50			T	13			T	49			T	50			T	50			C	13	T	7	C	24			C	47
3	42659	T	PVX_001065	hypothetical protein, conserved	E277D	A	50			T	18			T	44			T	50			T	50			A	11	T	10	T	39			T	37
3	42833	A	PVX_001065	hypothetical protein, conserved	Y219	G	50			A	21			A	50			A	50			G	50			A	25			A	44			A	50
3	44785	G				T	49			G	22			G	50			G	50			G	49			G	34			G	50			G	49
3	44856	T				C	50			T	20			T	49			T	50			T	50			T	34			T	50			T	50
3	44928	A				G	50			A	20			A	49			A	50			A	50			A	34			A	50			A	50
3	45001	G				G	50			G	35			G	50			G	50			G	50			A	33			A	50			A	50
3	45846	C				C	49			G	50			G	48			G	50			G	50			G	50			G	50			G	50
3	47797	T				T	50			T	27			T	50			T	50			T	49			G	26			G	48			G	50
3	47893	A				G	49			G	34			G	47			G	49			G	48			G	27			G	50			G	50
3	48763	C				G	50			G	49			G	50			G	50			G	50			G	47			G	50			G	50
3	50970	A				G	49			A	32			A	50			A	50			A	50			A	13			A	25			A	37
3	52708	G	PVX_001060	splicing factor, putative	R454	A	49			G	50			G	50			G	50			A	50			G	27			G	32			G	50
3	54602	A				G	50			A	27			A	49			A	50			A	49			A	12			A	21			A	35
3	55150	C				G	50			C	37			C	50			C	50			C	50			C	15			C	42			C	49
3	55916	G				G	50			G	50			G	50			G	50			G	50			A	44			A	50			A	50
3	58109	G	PVX_001055	hypothetical protein, conserved	G309	A	49			G	18			G	49			G	49			G	50			G	29			G	32			G	49
3	59907	G				G	49			G	21			G	30			G	50			G	50			A	10			A	31			A	37
3	61013	G				G	50			G	21			T	33			T	49			G	50			T	18			T	50			T	50
3	61286	G				A	50			A	27			G	38			G	50			G	49			A	20			A	41			A	50
3	63158	C				C	50			C	31			C	49			C	50			C	50			A	41			A	50			A	50
3	63749	A				G	50			G	17			A	41			A	50			G	50			G	12			G	32			G	50
3	65151	C				T	49			T	24			C	48			C	50			C	50			C	19			C	40			C	50
3	66805	T	PVX_001050	hypothetical protein, conserved	G198	T	49			T	22			T	50			T	48			T	47			G	35			G	50			G	50
3	68386	G	PVX_001050	hypothetical protein, conserved	M725I	A	50			A	42			A	50			A	50			A	50			A	26			A	49			A	50
3	68633	T	PVX_001050	hypothetical protein, conserved	L808	C	50			C	50			T	50			T	50			C	49			C	41			C	50			C	50
3	68677	C	PVX_001050	hypothetical protein, conserved	S822	T	50			T	50			T	45			T	50			T	50			C	47			C	50			C	50
3	68721	G	PVX_001050	hypothetical protein, conserved	R837M	G	50			G	50			G	50			G	50			G	50			G	15	T	14	T	47			T	49
3	68932	G	PVX_001050	hypothetical protein, conserved	Q907	G	50			G	43			G	50			G	50			G	50			A	41			A	48			A	49
3	69043	A	PVX_001050	hypothetical protein, conserved	P944	G	49			G	50			G	24			G	50			G	50			G	34			G	50			G	50
3	69081	A	PVX_001050	hypothetical protein, conserved	N957S	A	50			A	49			G	49			G	50			G	50			G	44			G	49			G	50
3	71420	C				C	48			C	50			C	50			C	50			C	50			G	21			G	50			G	50
3	71556	C	PVX_001045	hypothetical protein, conserved	R11Q	C	50			C	50			C	47			C	50			C	50			T	35			T	50			T	50
3	71647	T				T	50			T	49			T	50			T	50			T	50			T	17	C	9	C	50			C	49
3	71791	T				T	50			T	50			C	50			T	50			C	50			T	9	C	9	C	44			C	50
3	71832	G				G	48			G	49			G	50			G	50			G	50			T	7	G	6	T	33			T	46
3	72235	A				G	50			G	50			G	50			G	50			G	50			G	40			G	50			G	50
3	72308	A				A	50			A	50			A	49			A	50			A	50			A	28	C	20	C	50			A	50
3	73050	G	PVX_001040	hypothetical protein, conserved	P3441T	G	50			G	50			G	50			T	50			G	50			G	33	T	17	T	50			G	50
3	73572	C	PVX_001040	hypothetical protein, conserved	R3314L	C	50			A	49			C	50			C	50			A	50			C	22			C	43			A	50
3	74619	C	PVX_001040	hypothetical protein, conserved	G2965D	C	50			C	50			C	50			T	50			C	49			C	34	T	16	T	50			T	50
3	75259	T	PVX_001040	hypothetical protein, conserved	K2752E	C	49			T	50			T	50			T	50			T	50			T	50			T	50			T	50
3	75529	T	PVX_001040	hypothetical protein, conserved	T2662P	G	50			G	50			G	46			G	50			G	49			G	49			G	50			G	50
3	76008	C	PVX_001040	hypothetical protein, conserved	G2502E	T	50			C	50			C	50			C	50			C	50			C	22			C	50			C	50
3	76929	G	PVX_001040	hypothetical protein, conserved	P2195Q	T	50			G	47			G	50			G	50			T	50			G	25	T	24	G	50			T	50
3	77030	G	PVX_001040	hypothetical protein, conserved	Y2161	A	50			G	49			G	35			G	50			A	50			A	19	G	7	G	50			A	50
3	77990	G	PVX_001040	hypothetical protein, conserved	G1841	G	50			A	50			G	50			A	47			A	50			A	32	G	17	G	49			A	50
3	78204	G	PVX_001040	hypothetical protein, conserved	A1770V	G	50			G	49			G	50			G	50			G	50			G	49			G	50			A	49
3	78265	T	PVX_001040	hypothetical protein, conserved	K1750E	T	50			T	50			C	48			T	50			T	50			T	29	C	15	C	50			T	50
3	78362	G	PVX_001040	hypothetical protein, conserved	N1717K	T	50			G	50			G	43			G	50			G	50			G	50			G	49			G	50
3	78514	T	PVX_001040	hypothetical protein, conserved	S1667C	A	49			T	48			T	50			T	50			T	50			A	50			A	50			T	49
3	78654	G	PVX_001040	hypothetical protein, conserved	A1620E	G	50			G	50			T	49			T	50			G	50			T	26	G	24	T	50			G	50
3	79754	C	PVX_001040	hypothetical protein, conserved	Q1253H	G	50			C	47			G	31			C	49			G	50			G	47			G	49			C	50
3	79760	G	PVX_001040	hypothetical protein, conserved	S1251R	G	49			G	50			G	29			C	50			G	50			G	28	C	17	C	49			G	50
3	79878	T	PVX_001040	hypothetical protein, conserved	N1212S	C	50			T	40			C	41			C	50			T	50			C	16			C	38			C	50
3	80043	T	PVX_001040	hypothetical protein, conserved	Q1157R	T	49			C	31			C	33			C	49			C	49			C	16			C	43			C	50
3	80536	C	PVX_001040	hypothetical protein, conserved	D993N	C	49			T	19			T	22			T	49			T	49			T	15			T	30			T	35
3	81435	A	PVX_001040	hypothetical protein, conserved	I693T	G	49			A	23			G	48			G	50			A	50			G	48			G	50			A	50
3	81624	A	PVX_001040	hypothetical protein, conserved	I630K	T	50			A	35			T	50			T	50			T	50			T	37			T	50			T	50
3	81671	T	PVX_001040	hypothetical protein, conserved	K614	T	50			T	44			T	48			C	50			T	50			T	26	C	18	C	48			T	50
3	82445	G	PVX_001040	hypothetical protein, conserved	N356	A	50			G	38			A	30			A	50			A	50			G	19	A	17	G	50			A	50
3	82668	A	PVX_001040	hypothetical protein, conserved	L282R	A	49			A	25			A	45			A	50			A	50			A	27	C	21	C	50			A	50
3	82970	A	PVX_001040	hypothetical protein, conserved	P181	G	50			A	33			G	36			G	50			G	50			G	47			G	49			G	50
3	83079	C	PVX_001040	hypothetical protein, conserved	R145H	C	48			C	35			C	49			C	50			C	50			C	29	T	20	T	50			C	50
3	83865	A				A	50			A	36			A	25			A	50			A	50			G	14	A	12	A	49			G	50
3	85604	A				A	50			A	48			G	50			G	50			A	50			A	30	G	19	G	49			A	50
3	85899	C				C	50			C	49			C	50			C	50			C	50			C	49			C	50			T	50
3	86224	C				C	50			C	49			C	50			C	50			C	50			C	29	G	21	G	50			C	50
3	86290	C				C	49			C	49			C	50			C	50			A	50			A	27	C	23	A	49			C	50
3	86908	C	PVX_001035	hypothetical protein, conserved	L41	C	50			C	50			C	50			C	49			C	50			C	50			C	50			G	50
3	88957	C				T	50			T	50			T	50			C	50			C	49			T	26	C	23	C	50			T	50
3	89572	A				A	50			A	50			A	49			A	50			C	50			A	49			A	50			C	50
3	90758	A				A	49			A	26			A	50			A	50			A	50			A	41			A	50			C	50
3	90939	T				T	49			T	37			T	48			T	50			C	49			T	10	C	9	C	47			T	48
3	91394	G				G	50			G	50			G	50			G	50			G	49			G	12	A	8	A	31			G	50
3	91740	C				C	50			C	49			C	50			C	50			C	50			T	46			T	50			C	50
3	92423	G				G	50			G	39			G	50			G	50			G	50			G	28	T	17	T	49			G	50
3	93107	T				A	50			T	50			A	49			A	50			A	49			A	49			A	50			T	50
3	93287	A				T	50			A	49			A	49			A	50			A	50			A	49			A	50			A	50
3	93366	G				A	50			A	48			G	50			G	50			G	50			G	27	A	21	A	50			G	50
3	93862	T	PVX_001025	hypothetical protein, conserved	L243F	T	50			T	38			G	49			T	50			G	50			T	23	G	8	G	50			T	50
3	94444	T	PVX_001025	hypothetical protein, conserved	V49	C	50			T	48			T	49			C	49			C	50			C	50			C	50			T	50
3	95346	A				A	50			A	49			A	50			A	49			A	49			A	13	C	11	C	49			A	50
3	95533	G				G	50			G	50			G	49			G	50			G	50			G	37			G	50			T	49
3	95822	C				C	49			C	20			C	49			C	50			C	50			C	12	A	9	A	32			C	49
3	96861	G	PVX_001020	hypothetical protein, conserved	S398	A	50			G	49			G	50			G	50			G	50			G	29	A	20	A	50			G	49
3	97644	A	PVX_001020	hypothetical protein, conserved	F137L	C	50			A	40			C	50			C	50			A	50			C	29			C	50			C	50
3	97844	C	PVX_001020	hypothetical protein, conserved	E71K	T	50			C	50			T	50			T	50			T	50			T	35			T	50			T	50
3	98722	G				T	50			T	40			G	50			G	50			G	50			G	40			G	49			G	50
3	99845	G	PVX_001015	hypothetical protein, conserved	A252D	T	49			G	50			G	50			G	50			G	50			G	50			G	50			G	50
3	100822	T				C	50			T	50			C	49			T	50			C	49			T	26	C	24	C	50			C	50
3	101224	G				G	50			G	50			G	50			G	50			G	50			G	26	T	24	T	50			G	49
3	101363	C				C	50			C	50			C	50			C	50			C	50			C	24	A	22	A	50			C	50
3	101630	C				G	50			C	50			C	50			C	50			C	50			C	50			C	50			C	49
3	101783	T				C	50			C	50			C	49			T	49			C	50			C	31	T	18	T	50			T	49
3	103385	C				T	50			T	30			T	50			T	50			T	50			T	38			T	50			T	49
3	103519	G				A	50			G	27			G	50			G	49			G	50			G	29			G	45			G	50
3	103714	T				T	50			T	50			T	49			T	50			T	50			T	30	C	20	C	50			T	50
3	103860	A				A	50			A	46			A	50			A	50			A	49			A	25	T	25	T	50			A	50
3	104417	C				C	49			C	36			C	50			C	50			A	50			C	21	A	16	A	48			A	49
3	104831	A				G	50			A	50			A	49			A	50			G	50			A	26	G	24	A	50			G	50
3	105253	T				C	48			T	47			C	49			C	50			C	50			T	26	C	24	T	49			T	49
3	105556	C				C	50			C	39			C	50			C	50			C	50			C	34	A	16	A	50			A	50
3	105621	G				G	50			T	36			G	49			T	49			T	50			T	45			T	50			T	49
3	105643	G				G	50			A	39			G	49			A	50			A	50			A	50			A	49			A	50
3	106225	C				C	50			C	49			C	50			C	50			C	50			C	25	A	24	A	49			A	50
3	106843	T				T	50			C	21			C	50			C	50			C	50			C	17			C	42			C	50
3	106894	C				C	49			C	29			C	45			C	50			C	50			C	13	A	3	A	42			A	50
3	107299	C				A	50			C	37			C	50			C	50			C	50			C	26			C	50			C	50
3	107666	A				A	50			T	13			A	50			T	49			T	47			T	10			T	32			A	47
3	108023	G				T	50			T	10			T	49			T	48			T	49			G	22			G	47			G	50
3	108148	G				T	50			T	20			G	50			T	49			T	50			G	17			G	50			G	49
3	108373	G	PVX_001010	hypothetical protein, conserved	D67N	G	50			G	21			G	50			G	50			G	50			A	46			A	48			A	50
3	108508	C	PVX_001010	hypothetical protein, conserved	R112C	C	50			T	30			T	50			T	48			T	49			T	30			T	48			T	48
3	108600	A	PVX_001010	hypothetical protein, conserved	I142M	G	49			G	29			A	50			A	50			G	50			A	38			A	49			A	50
3	108653	C	PVX_001010	hypothetical protein, conserved	T160M	T	50			C	22			C	47			C	50			C	50			C	46			C	50			C	50
3	108828	A	PVX_001010	hypothetical protein, conserved	A218	A	50			A	26			A	49			A	50			A	50			C	39			C	49			C	50
3	109099	G	PVX_001010	hypothetical protein, conserved	G309S	A	50			G	41			A	43			A	50			A	48			A	15			A	48			A	50
3	109788	T	PVX_001010	hypothetical protein, conserved	C538	T	49			T	43			T	50			C	50			T	50			C	24			C	47			T	50
3	110560	G	PVX_001010	hypothetical protein, conserved	G796W	G	49			G	50			G	49			G	49			G	50			G	32	T	18	T	50			G	50
3	112435	G	PVX_001010	hypothetical protein, conserved	A1421T	G	50			G	29			G	48			G	49			G	50			G	18			G	28			A	46
3	112687	A	PVX_001010	hypothetical protein, conserved	N1505D	A	50			A	37			A	50			A	50			A	50			G	23			G	29			G	50
3	113052	C	PVX_001010	hypothetical protein, conserved	G1626	C	49			T	42			T	50			T	49			T	50			T	39			T	50			T	48
3	113854	C	PVX_001010	hypothetical protein, conserved	L1894F	T	50			T	43			C	49			C	50			C	50			T	20	C	17	C	50			C	50
3	113952	G	PVX_001010	hypothetical protein, conserved	Q1926H	G	50			G	32			G	49			G	50			G	49			G	29			G	50			T	49
3	114379	T	PVX_001010	hypothetical protein, conserved	C2069R	C	50			C	42			C	49			C	50			C	50			C	50			C	50			C	50
3	114508	A	PVX_001010	hypothetical protein, conserved	K2112E	G	50			G	49			G	48			G	49			G	50			G	50			G	50			G	49
3	114965	A	PVX_001010	hypothetical protein, conserved	D2264G	G	49			G	50			G	50			G	49			G	50			G	36			G	50			G	50
3	115325	A	PVX_001010	hypothetical protein, conserved	K2384T	A	50			C	50			A	50			A	50			C	50			C	42			C	50			C	49
3	116077	C	PVX_001010	hypothetical protein, conserved	H2635D	G	49			C	50			C	50			C	50			C	49			C	50			C	50			C	50
3	116289	T	PVX_001010	hypothetical protein, conserved	F2705	T	50			T	50			T	50			T	50			T	50			T	29	C	21	C	50			T	50
3	116727	C	PVX_001010	hypothetical protein, conserved	N2851K	A	50			C	49			C	50			C	50			C	50			C	50			C	50			A	50
3	116821	A	PVX_001010	hypothetical protein, conserved	T2883A	A	49			A	48			G	49			G	50			A	50			A	29	G	21	G	50			A	50
3	117413	A	PVX_001010	hypothetical protein, conserved	N3080T	A	48			A	50			A	49			C	50			A	50			A	31	C	19	C	50			A	50
3	117444	C	PVX_001010	hypothetical protein, conserved	D3090E	C	50			C	47			C	50			C	50			C	50			C	49			C	50			A	49
3	117522	G	PVX_001010	hypothetical protein, conserved	A3116	G	50			G	50			G	50			G	50			G	50			G	50			G	50			A	50
3	117777	T	PVX_001010	hypothetical protein, conserved	G3201	G	50			T	48			G	49			T	49			G	50			T	33	G	17	G	50			T	50
3	118714	C	PVX_001010	hypothetical protein, conserved	R3514C	C	50			C	50			C	50			C	50			C	50			C	22			C	45			T	50
3	119221	G	PVX_001010	hypothetical protein, conserved	V3683M	G	50			G	50			A	48			G	50			G	50			G	22	A	12	A	50			A	50
3	119535	C	PVX_001010	hypothetical protein, conserved	N3787K	C	50			A	49			C	50			C	48			C	49			C	50			C	50			A	50
3	120102	C	PVX_001010	hypothetical protein, conserved	T3976	A	50			C	50			C	48			C	50			C	50			C	50			C	50			C	49
3	120381	C				C	50			C	50			C	50			C	50			C	50			C	50			C	50			A	50
3	120598	G				A	50			G	50			A	48			G	50			A	50			G	28	A	20	A	50			G	50
3	120740	C				C	49			C	50			C	50			T	50			T	49			C	26	T	17	T	50			C	50
3	121647	G	PVX_001005	protease, putative	P545S	A	49			G	50			G	50			G	50			G	50			G	17			G	22			G	50
3	121826	T	PVX_001005	protease, putative	K485R	C	50			C	48			C	50			C	49			C	50			C	21			C	31			C	50
3	121904	A	PVX_001005	protease, putative	F459S	G	50			G	50			G	50			G	50			G	50			G	20			G	39			G	48
3	122380	A	PVX_001005	protease, putative	G300	A	50			A	46			G	50			A	50			A	50			G	26	A	24	A	49			G	50
3	122575	G	PVX_001005	protease, putative	T235	T	50			G	49			G	49			G	50			G	49			G	21	T	19	T	50			G	50
3	123300	C	PVX_001005	protease, putative	L36	C	50			C	44			C	50			C	50			C	50			C	26	T	24	T	50			C	50
3	124391	G				A	50			G	49			G	50			G	50			G	50			G	50			G	50			G	50
3	124625	G				G	50			G	50			C	50			G	49			C	50			C	7	G	5	G	21			C	50
3	124672	G				G	50			G	46			G	50			G	50			G	50			A	5	G	4	G	25			A	39
3	125020	C	PVX_001000	hypothetical protein, conserved	S522T	C	50			C	49			C	50			C	49			C	49			C	10	G	10	G	39			C	50
3	125427	G	PVX_001000	hypothetical protein, conserved	G386	T	50			G	47			G	12			G	50			G	50			G	18			G	30			G	50
3	126874	C				T	48			T	30			T	50			C	50			T	47			T	21			T	38			T	45
3	127049	G				G	50			G	21			G	50			G	50			G	50			G	16			G	25			C	31
3	127450	A				C	50			C	20			C	48			C	50			C	50			C	10			C	22			C	46
3	127526	A				A	49			G	21			A	48			A	50			A	50			A	17			A	28			G	50
3	128201	A	PVX_000995	transmission-blocking target antigen Pfs230, putative	N312K	A	50			A	24			T	50			A	50			A	49			T	23	A	19	A	50			T	50
3	130758	G				T	50			T	16	G	2	T	40			T	50			T	49			T	23			T	48			T	50
3	131255	A				C	50			A	14			C	42			A	50			A	50			A	19			A	50			A	49
3	133108	C				C	50			C	19			C	43			C	50			C	50			C	11			T	41			T	50
3	133866	G				C	50			C	24			C	41			C	50			C	50			C	25			C	50			C	49
3	135995	G	PVX_000985	Sec24-related protein, putative	H1020D	C	50			G	26			G	23			G	50			G	50			G	15			G	32			G	46
3	138060	T	PVX_000985	Sec24-related protein, putative	G331	G	50			G	38			G	50			G	50			G	50			G	20			G	24			G	44
3	138721	G	PVX_000985	Sec24-related protein, putative	A111E	T	50			T	32			G	50			G	50			G	50			G	20			G	50			G	49
3	140294	C				T	50			T	29			T	50			T	50			T	50			T	15			T	39			T	46
3	141743	A				A	50			A	22			T	50			A	49			A	50			T	23	A	20	T	50			T	50
3	142095	A				G	50			G	29			A	49			A	50			G	49			A	39			A	50			A	50
3	143901	A				G	50			G	43			G	50			G	50			G	50			G	33			G	50			G	50
3	144071	C	PVX_000980	Plasmodium yoelii blood stage membrane protein ag-1, putative	S196Y	A	50			A	30			C	50			C	50			C	50			C	16			C	45			C	50
3	144187	A				G	50			G	28			G	45			G	50			G	50			G	23			G	50			G	50
3	144795	C	PVX_000980	Plasmodium yoelii blood stage membrane protein ag-1, putative	I311	C	50			C	50			C	49			C	50			C	50			C	50			T	50			T	49
3	145398	G	PVX_000980	Plasmodium yoelii blood stage membrane protein ag-1, putative	E433K	A	49			G	50			G	44			G	50			G	50			G	38			G	50			G	50
3	145572	T	PVX_000980	Plasmodium yoelii blood stage membrane protein ag-1, putative	Y491H	T	44			T	42			T	35			T	43			T	42			T	22			C	50			C	50
3	146583	T				C	49			C	38			C	39			C	50			C	50			C	25			C	50			C	49
3	146977	C	PVX_000975	hypothetical protein, conserved	R2529K	C	50			C	41			C	30			C	50			C	50			C	23			T	40			T	50
3	147048	G	PVX_000975	hypothetical protein, conserved	S2505	T	50			G	34			G	43			T	50			G	50			G	22			G	47			G	49
3	148047	A	PVX_000975	hypothetical protein, conserved	S2172	A	49			A	43			A	21			A	50			A	48			A	30			G	40			G	50
3	148082	C	PVX_000975	hypothetical protein, conserved	D2161N	C	50			C	27			C	24			C	50			C	50			C	22			T	41			T	50
3	148181	C	PVX_000975	hypothetical protein, conserved	V2128F	C	49			C	21			C	22			A	50			C	50			A	10	C	3	A	21			A	38
3	152088	T	PVX_000975	hypothetical protein, conserved	R825	C	50			T	11			T	12			T	49			T	50			T	10			C	26			C	50
3	152250	A	PVX_000975	hypothetical protein, conserved	N771	G	50			A	13			A	20			G	50			A	50			A	6	G	5	A	20			A	41
3	152290	G	PVX_000975	hypothetical protein, conserved	A758G	C	49			C	12			C	15			C	50			C	50			C	10			C	21			C	38
3	153190	G	PVX_000975	hypothetical protein, conserved	A458G	C	50			G	22			C	14			C	50			G	49			G	14	C	3	C	33			C	28
3	154216	G	PVX_000975	hypothetical protein, conserved	T116M	G	50			G	8			A	24			A	50			A	50			A	7	G	3	A	30			A	39
3	157726	A				G	49			G	19			G	37			G	50			G	50			G	14			G	24			G	49
3	162269	G	PVX_000970	hypothetical protein, conserved	S998	G	50			G	44			G	48			G	50			G	50			G	23			A	50			A	49
3	165623	G	PVX_000970	hypothetical protein, conserved	G2116	G	50			G	50			G	50			G	50			G	50			A	50			A	50			A	48
3	165797	A	PVX_000970	hypothetical protein, conserved	I2174	C	50			C	48			A	50			A	50			C	50			A	50			A	50			A	50
3	169911	C				T	50			T	49			T	49			C	50			T	48			T	50			T	49			T	50
3	170067	A				T	50			T	49			T	49			T	50			T	50			T	49			T	48			T	50
3	173755	T	PVX_000955	lysine decarboxylase, putative	M1981V	T	50			C	50			C	48			C	50			C	50			C	29			C	50			C	50
3	174694	C	PVX_000955	lysine decarboxylase, putative	A1668T	C	50			C	49			C	37			C	50			C	49			C	8			T	20			T	27
3	175124	G	PVX_000955	lysine decarboxylase, putative	G1524	A	50			A	30			A	48			A	49			G	50			A	3			A	21			A	28
3	175787	G	PVX_000955	lysine decarboxylase, putative	G1303	G	49			G	30			G	49			G	50			G	50			G	36			T	50			T	50
3	176993	G	PVX_000955	lysine decarboxylase, putative	T901	G	50			G	50			T	50			T	50			G	50			T	41			T	49			T	50
3	178394	A	PVX_000955	lysine decarboxylase, putative	Y434	G	50			A	27			A	44			G	50			A	50			A	14			A	33			A	50
3	179613	A	PVX_000955	lysine decarboxylase, putative	M28R	C	49			C	27			A	40			A	50			C	50			A	16			C	32			C	45
3	181088	C				C	50			T	28			T	46			T	50			T	49			C	6	T	5	T	26			T	46
3	181475	G				A	48			A	22			A	24			A	49			A	48			A	15			G	30			G	50
3	181696	G				G	50			G	34			G	50			G	50			G	50			G	39			A	50			A	50
3	182811	A				G	49			G	30			G	41			G	50			A	48			G	9			G	23			G	35
3	183373	G				G	50			G	30			G	48			G	50			G	50			G	33			C	50			C	50
3	185318	C	PVX_000945	hypothetical protein, conserved	P564	C	50			C	45			C	35			A	50			C	11			C	15			A	34			A	50
3	185380	T	PVX_000945	hypothetical protein, conserved	S544G	T	50			C	48			C	50			C	50			C	50			C	22			C	50			C	50
3	185480	A	PVX_000945	hypothetical protein, conserved	S510	G	50			G	25			G	49			G	50			G	49			G	35			G	46			G	50
3	185650	T	PVX_000945	hypothetical protein, conserved	K454E	T	50			T	49			C	49			C	50			T	50			C	29	T	21	C	50			C	48
3	187374	C	PVX_000945	hypothetical protein, conserved	A40T	C	50			C	27			C	50			C	50			C	47			C	10			T	21			T	37
3	191667	C	PVX_000940	hypothetical protein, conserved	T434I	C	50			C	31			C	46			C	50			C	50			C	15			T	22			T	30
3	194269	G	PVX_000935	vacuolar ATP synthase subunit b, putative	D47	A	49			G	21			G	50			G	50			G	50			G	19			G	36			G	48
3	196073	C				C	48			T	21	C	4	T	49			T	44			C	45			T	11			T	23			T	38
3	196340	A				A	50			A	38			G	50			G	50			G	50			G	7			G	47			G	50
3	198881	T				T	50			T	30			G	49			G	50			T	49			G	19			G	27			G	50
3	198956	A				G	49			G	42			G	46			G	50			G	50			G	22			G	41			G	50
3	199621	T				A	44			A	5			T	45			A	40			T	44			A	9			A	24			A	36
3	199887	G				C	50			C	39			C	49			C	49			C	49			C	10			C	34			C	47
3	200833	T				C	50			T	30			C	49			C	50			T	50			C	17			C	32			C	50
3	203807	G	PVX_000920	hypothetical protein, conserved	S738	G	50			G	50			T	50			T	50			G	50			G	9	T	3	T	30			T	49
3	203842	C	PVX_000920	hypothetical protein, conserved	A727S	A	49			C	48			C	50			C	50			C	50			C	10			C	29			C	46
3	205897	G	PVX_000920	hypothetical protein, conserved	Q42K	T	49			G	19			G	50			G	49			G	50			G	10			G	31			G	50
3	206339	G				G	50			G	17			G	30			G	50			G	49			G	10			T	21			T	27
3	206987	C				T	50			T	17			C	42			T	49			C	50			C	12	T	11	T	50			T	50
3	208458	A				A	50			A	15			A	44			A	50			A	50			A	25			G	37			G	49
3	209821	G	PVX_000915	hypothetical protein, conserved	L92	G	50			G	31			A	48			G	50			G	50			G	29	A	21	A	50			A	50
3	210311	G				C	50			C	27			C	25			C	50			C	50			C	28			C	50			C	50
3	211069	G				G	50			C	49			C	49			C	50			C	50			C	38			C	50			C	49
3	212367	G	PVX_000910	hypothetical protein, conserved	Q295	G	50			G	50			G	50			G	50			G	49			G	50			A	50			A	50
3	213708	G				G	50			G	39			C	47			G	50			G	50			C	37			C	50			C	50
3	214048	G	PVX_000910	hypothetical protein, conserved	V758	G	50			A	46			G	50			A	49			G	49			G	13	A	12	A	50			A	50
3	214988	G				G	49			G	50			G	50			G	49			G	50			G	50			C	50			C	50
3	216030	G	PVX_000905	hypothetical protein, conserved	L116	G	50			G	50			G	50			G	50			G	49			G	44			A	48			A	50
3	216121	C				C	50			C	50			T	49			T	50			T	50			T	42			T	49			T	49
3	216635	A				A	50			G	50			G	50			G	49			G	50			A	26			G	50			G	50
3	218049	C				C	50			C	49			A	49			C	50			C	48			C	50			A	50			A	50
3	218291	C	PVX_000900	hypothetical protein, conserved	S1969	C	50			C	49			C	50			C	50			C	50			C	50			T	50			T	50
3	219266	G	PVX_000900	hypothetical protein, conserved	N1644	G	50			G	49			G	50			G	50			G	49			G	33			A	49			A	49
3	221843	A	PVX_000900	hypothetical protein, conserved	D793	G	50			G	27			G	32			G	50			G	48			G	37			G	50			G	49
3	221887	C	PVX_000900	hypothetical protein, conserved	E779K	T	46			T	27			T	25			C	48			T	48			T	36			C	45			C	48
3	222456	T	PVX_000900	hypothetical protein, conserved	D589G	C	50			C	28			C	24			C	50			C	49			C	22			C	44			C	49
3	222564	C	PVX_000900	hypothetical protein, conserved	R553K	C	50			C	37			C	40			T	50			C	49			C	29			T	49			T	50
3	222772	C	PVX_000900	hypothetical protein, conserved	D484Y	C	50			C	23			C	50			C	50			C	50			C	26			A	50			A	48
3	223136	G	PVX_000900	hypothetical protein, conserved	G362	T	50			G	26			G	36			T	50			T	50			T	31			T	50			T	50
3	223592	A	PVX_000900	hypothetical protein, conserved	L210	G	50			A	22			G	32			G	50			G	50			A	46			G	49			G	49
3	224168	C	PVX_000900	hypothetical protein, conserved	E18D	C	50			C	14			C	37			C	50			C	50			C	22			A	37			A	50
3	224993	G				C	50			G	24			C	37			G	50			G	50			G	16			G	50			G	50
3	224995	G				G	50			G	24			G	39			G	50			G	49			G	16			A	50			A	50
3	226733	C	PVX_000895	hypothetical protein, conserved	G351	C	50			C	22			C	49			C	50			T	50			C	22			T	49			T	50
3	228410	G				G	50			G	29			G	50			G	50			G	50			G	23			A	48			A	50
3	228947	C	PVX_000890	hypothetical protein, conserved	I28	C	50			C	18			C	46			C	50			C	49			A	13	C	10	A	50			A	50
3	229843	G				G	50			C	27			G	37			G	50			G	49			G	46			C	49			C	50
3	230008	T				C	50			C	42			C	50			C	50			C	49			C	50			C	50			C	50
3	230451	C				C	50			C	39			C	42			C	49			C	50			C	46			G	49			G	50
3	232516	C				T	50			C	34			C	50			C	50			C	50			C	19			C	43			C	50
3	233535	T	PVX_000880	hypothetical protein, conserved	L208P	C	50			C	47			C	49			C	50			C	50			C	26	T	24	C	50			C	50
3	234902	G				G	49			G	50			G	49			G	50			G	50			G	50			A	50			A	50
3	236795	T				C	50			C	49			C	50			C	50			C	49			T	25	C	25	C	50			C	49
3	236859	C				T	50			T	50			C	50			C	50			C	50			C	50			C	50			C	50
3	237066	A				G	50			G	43			G	47			A	50			A	50			A	50			A	50			A	50
3	237803	T				C	50			C	38			T	50			C	50			T	50			C	28			C	45			C	50
3	238544	C	PVX_000870	mitochondrial carrier protein, putative	D202	T	50			T	28			C	50			C	50			C	48			C	15			C	42			C	50
3	239383	G				G	50			T	26			T	44			G	50			T	50			T	18			T	38			T	50
3	239427	C				C	50			C	34			T	44			T	50			T	50			C	13	T	7	T	49			T	50
3	240166	G				G	50			G	36			G	42			G	50			G	50			G	48			A	49			A	50
3	240762	C				C	50			C	21			C	47			C	50			C	50			C	36			A	30			A	49
3	241605	C	PVX_000865	hypothetical protein, conserved	S95	T	50			C	27			T	50			T	50			C	50			C	17	T	14	C	50			C	50
3	247663	T	PVX_000860	hypothetical protein, conserved	E1028G	C	50			T	39			C	48			C	49			C	50			C	8			C	27			C	46
3	247791	C	PVX_000860	hypothetical protein, conserved	R985	T	49			C	36			C	49			C	50			C	50			C	15			C	33			C	44
3	248904	G	PVX_000860	hypothetical protein, conserved	N614	A	50			G	45			G	50			G	50			G	50			G	38			G	50			G	50
3	250026	T	PVX_000860	hypothetical protein, conserved	K240	T	50			T	31			T	50			T	49			T	50			T	18			C	25			C	49
3	250081	G	PVX_000860	hypothetical protein, conserved	A222E	G	50			G	27			T	50			G	50			G	50			G	26			T	41			T	50
3	250626	A	PVX_000860	hypothetical protein, conserved	T40	A	50			T	22			A	50			A	50			A	50			A	15			T	36			T	39
[truncated: 21,757 more rows]

## Sheet: Figure 4
						Brazil I				IQ07				India VII				Mauritania I				North Korea				EAC01				EAC02				EAC03
#CHROM	POS	REF	Gene	Description	Amino Acid	Major Allele	Read Count	Minor Allele (if present)	Read Count	Major Allele	Read Count	Minor Allele (if present)	Read Count	Major Allele	Read Count	Minor Allele (if present)	Read Count	Major Allele	Read Count	Minor Allele (if present)	Read Count	Major Allele	Read Count	Minor Allele (if present)	Read Count	Major Allele	Read Count	Minor Allele (if present)	Read Count	Major Allele	Read Count	Minor Allele (if present)	Read Count	Major Allele	Read Count	Minor Allele (if present)	Read Count
1	13468	T	PVX_087675	hypothetical protein, conserved	R45	T	50			T	25			C	45			C	50			C	50			C	22	T	19	T	50			T	49
1	13786	G				G	50			G	36			G	46			G	50			G	49			G	37	A	12	A	48			A	48
1	19230	G				A	50			G	29			G	35			G	50			A	50			G	29	A	21	A	50			A	50
1	19298	G				G	50			G	41			G	38			G	48			C	50			G	29	C	21	C	50			C	49
1	28285	T				T	50			T	49			T	50			T	50			C	50			C	23	T	19	T	49			T	50
1	31132	C				C	49			T	47			C	50			C	43	T	6	C	50			C	26	T	24	T	49			T	50
1	32817	T				T	49			T	17			T	46			T	50			T	50			T	32	A	17	A	49			A	50
1	35070	C	PVX_087690	hypothetical protein, conserved	H414D	C	50			C	37			C	49			C	50			C	50			C	30	G	20	G	50			G	50
1	35824	C	PVX_087690	hypothetical protein, conserved	P665L	C	50			C	42			C	49			C	50			C	50			C	28	T	21	T	50			T	49
1	36851	C	PVX_087690	hypothetical protein, conserved	N1007	C	50			C	45			C	50			C	50			C	50			C	25	T	21	T	49			T	49
1	38321	G	PVX_087690	hypothetical protein, conserved	A1497	T	50			T	48			T	50			G	50			T	50			G	30	T	20	T	50			T	50
1	42102	G	PVX_087700	hypothetical protein, conserved	S1284L	G	49			G	31			A	50			G	50			G	50			G	27	A	14	A	50			A	50
1	45320	T	PVX_087700	hypothetical protein, conserved	A211	G	50			G	33			T	41			T	50			T	50			T	23	G	19	G	50			G	50
1	48694	G				G	50			G	38			A	50			A	48			G	50			G	35	A	15	A	50			A	50
1	60682	C	PVX_087715	hypothetical protein, conserved	V1510	C	50			C	50			C	49			C	50			C	50			C	31	A	17	A	49			A	49
1	64261	C				C	49			C	50			C	50			C	50			C	50			C	26	T	23	T	50			T	50
1	71695	C				C	49			C	33			C	50			C	49			C	49			C	29	T	20	T	50			T	50
1	88559	G				G	50			G	18			G	48			G	50			G	50			G	26	A	14	A	50			A	50
1	90507	T	PVX_087740	hypothetical protein, conserved	D2839G	C	50			T	41			T	49			T	49			T	49			C	35	T	15	T	50			T	48
1	96983	G	PVX_087740	hypothetical protein, conserved	D680	G	50			A	33			A	50			A	47			A	50			G	22	A	14	A	49			A	50
1	104730	A	PVX_087745	hypothetical protein, conserved	A870	G	50			A	28			A	37			G	42	A	7	A	49			G	26	A	24	A	49			A	50
1	104807	T	PVX_087745	hypothetical protein, conserved	V896A	T	48			C	44			C	44			C	50			C	49			C	26	T	19	T	50			T	48
1	106391	C	PVX_087745	hypothetical protein, conserved	A1424V	C	50			C	25			C	41			C	50			C	50			C	31	T	17	T	50			T	50
1	106411	T	PVX_087745	hypothetical protein, conserved	S1431P	C	49			C	19			C	39			T	50			C	50			C	30	T	17	T	49			T	50
1	118270	G				G	50			G	30			G	50			G	50			G	50			G	30	A	20	A	50			A	50
1	118613	A				A	50			A	48			A	43			T	50			T	50			A	35	T	15	T	50			T	49
1	121209	C	PVX_087755	hypothetical protein, conserved	P502H	C	50			C	49			A	27			C	50			C	50			C	25	A	25	A	50			A	50
1	121398	C	PVX_087755	hypothetical protein, conserved	T565I	C	50			C	50			T	50			C	50			C	49			C	28	T	22	T	49			T	50
1	122111	T	PVX_087755	hypothetical protein, conserved	W803G	T	49			T	49			G	50			T	45			T	50			T	27	G	22	G	49			G	50
1	131318	A	PVX_087765	calcium-dependent protein kinase 3, putative	L1193	A	50			G	49			A	50			G	50			A	50			G	29	A	21	A	50			A	50
1	138498	G				G	50			G	49			G	50			G	50			A	50			G	32	A	18	A	50			A	50
1	150651	T				T	49			T	46			T	49			T	50			T	50			T	23	A	20	A	50			A	50
1	152505	T				C	50			T	31			C	50			C	49			C	50			T	24	C	14	C	49			C	50
1	161188	T	PVX_087785	hypothetical protein, conserved	G894	T	49			T	43			C	49			T	50			C	50			C	26	T	15	T	50			T	50
1	262015	A				C	50			C	50			C	49			C	50			C	50			C	32	A	18	A	50			A	50
1	262341	C				C	50			C	49			C	49			C	50			C	50			C	22	T	17	T	50			T	49
1	265081	C	PVX_087885	rhoptry associated membrane antigen, putative	T340I	C	50			C	49			C	49			C	50			C	50			C	27	T	23	T	50			T	50
1	265267	G	PVX_087885	rhoptry associated membrane antigen, putative	G402D	G	50			G	50			G	50			G	50			G	50			G	28	A	22	A	50			A	50
1	266188	C	PVX_087885	rhoptry associated membrane antigen, putative	N634	C	50			C	50			C	50			C	50			C	50			T	27	C	23	C	50			C	50
1	266318	A				A	50			A	39			A	49			A	50			A	50			A	25	G	25	G	50			G	49
1	276748	C	PVX_087900	hypothetical protein, conserved	P1063	C	50			C	36			C	50			C	50			G	49			C	25	G	17	G	50			G	50
1	302572	G	PVX_087940	hypothetical protein, conserved	S490C	G	50			G	50			G	50			G	50			G	50			G	31	C	19	C	50			C	50
1	310808	G				T	47			T	27			G	43			G	48			G	50			T	24	G	15	G	50			G	50
1	318934	G				G	50			G	50			G	50			G	49			G	50			G	26	A	24	A	50			A	50
1	326527	C	PVX_087970	cloroquine resistance associated protein Cg4, putative	A749V	C	50			C	50			C	50			C	50			T	49			T	30	C	19	C	50			C	50
1	329778	C				C	50			C	49			C	50			C	50			C	50			C	27	G	19	G	50			G	50
1	329933	A				A	50			A	46			A	50			A	50			A	50			A	21	C	14	C	50			C	50
1	341845	C	PVX_087990	glutaredoxin domain containing protein	G135V	C	50			C	50			C	50			C	50			C	50			C	29	A	15	A	50			A	49
1	367710	G	PVX_088015	PST-A protein	L108	G	50			G	39			G	49			G	50			G	50			G	21	A	14	A	50			A	49
1	407586	G	PVX_088060	hypothetical protein, conserved	V60	G	50			G	49			A	50			A	50			G	50			G	26	A	24	A	50			A	50
1	408167	C				C	47			C	49			T	50			T	50			T	50			T	24	C	23	C	48			C	50
1	410657	A				A	49			A	50			A	50			A	48			A	48			A	28	C	22	C	50			C	49
1	411094	C				C	48			C	49			C	49			C	50			C	50			C	28	G	22	G	50			G	50
1	411265	G				G	50			G	50			G	49			G	50			G	50			G	26	A	23	A	49			A	49
1	411418	C				C	50			C	50			C	50			C	50			C	49			C	35	T	15	T	50			T	50
1	422300	C	PVX_088090	hypothetical protein, conserved	V115I	C	50			T	37			T	23			C	50			C	50			C	23	T	10	T	49			T	50
1	459758	C	PVX_088145	tyrosyl-tRNA synthetase, putative	E260	C	50			C	48			C	50			T	50			T	49			C	28	T	15	T	49			T	50
1	472707	C	PVX_088165	hypothetical protein, conserved	S1135C	C	50			C	50			G	47			G	50			C	50			G	23	C	18	C	50			C	50
1	490143	T	PVX_088190	helicase, putative	H907	T	50			T	25			C	46			C	49			C	50			T	23	C	8	C	49			C	50
1	538037	G				G	50			G	49			G	50			A	50			G	50			G	28	A	14	A	50			A	50
1	539900	T				C	49			C	47			C	50			C	50			T	49			T	32	C	18	C	50			C	50
1	540077	A	PVX_088255	hypothetical protein, conserved	E165D	A	50			A	50			A	50			A	50			A	50			A	28	T	22	T	50			T	49
1	541983	A	PVX_088255	hypothetical protein, conserved	D486G	A	50			A	44			G	49			G	50			A	50			G	26	A	19	A	49			A	50
1	543077	G				G	50			G	44			A	49			A	50			G	50			G	30	A	20	A	50			A	50
1	543829	C				C	50			C	50			A	50			A	50			C	50			C	28	A	22	A	50			A	50
1	587003	T				G	50			G	40			G	49			T	50			T	50			T	34	G	16	G	50			G	50
1	591565	C	PVX_093515	GTP-ase activating protein, putative	G350	C	50			C	44			C	50			C	50			C	50			C	28	T	22	T	50			T	49
1	592411	G				A	29	G	21	G	10			A	25	G	16	A	29	G	21	A	29	G	18	G	23	A	8	A	27	G	21	A	29	G	19
1	603762	C				C	50			C	48			G	49			C	50			C	50			C	24	G	18	G	50			G	50
1	608615	G	PVX_093535	hypothetical protein, conserved	Y3810	G	49			G	49			G	49			G	50			G	49			G	31	A	17	A	50			A	49
1	700002	C				A	50			A	22			A	50			C	50			A	50			A	22	C	21	C	50			C	50
1	744764	A				A	50			A	40			T	50			A	50			A	50			T	26	A	21	A	49			A	50
1	746519	G				G	50			A	50			G	49			G	50			G	50			G	25	A	25	A	50			A	50
1	750213	A	PVX_093665	hypothetical protein, conserved	P560	C	50			C	50			A	50			C	50			A	50			A	27	C	17	C	50			C	49
1	750645	G				G	50			C	50			G	50			G	50			G	50			G	30	C	16	C	50			C	50
1	750802	T				T	50			G	36			G	44			G	50			G	50			T	27	G	19	G	49			G	50
1	759257	C				C	50			C	27			G	42			G	49			C	50			C	22	G	20	G	50			G	50
1	761619	T	PVX_093678	LSU	F200L	C	50			C	24			C	49			C	50			C	50			C	32	T	17	T	49			T	50
1	763396	C	PVX_093678	LSU	T792I	C	50			C	20			C	45			C	50			C	50			C	36	T	13	T	50			T	50
1	769139	C				C	50			C	50			C	50			C	50			C	50			C	26	T	24	T	50			T	50
1	773368	G	PVX_093680	Phist protein (Pf-fam-b)	E218	G	50			G	50			G	50			G	49			G	49			G	34	A	16	A	50			A	50
1	773568	T	PVX_093680	Phist protein (Pf-fam-b)	M285T	C	50			C	50			T	50			C	49			C	50			C	26	T	24	T	50			T	50
1	773924	A	PVX_093680	Phist protein (Pf-fam-b)	I404F	A	50			T	49			A	49			T	50			A	50			T	28	A	22	A	50			A	50
1	778871	C				T	49			T	22			T	39			T	50			T	50			C	34	T	9	T	50			T	50
1	779058	G				A	50			A	31			A	30			A	50			A	50			G	28	A	17	A	50			A	50
1	785566	A				G	49			G	41			A	50			A	50			G	50			G	25	A	17	A	50			A	50
1	788777	C	PVX_093695	hypothetical protein, conserved	L254	C	48			C	27			C	28			C	50			C	47			C	25	T	24	T	50			T	50
1	793230	C	PVX_093700	hypothetical protein	D47	C	50			C	40			T	45			T	50			C	50			T	29	C	21	C	50			C	50
1	802488	A				C	50			A	20			C	25			A	50			A	50			A	21	C	13	C	49			C	50
1	803581	C				T	50			C	48			C	43			C	50			C	50			C	33	T	17	T	50			T	50
1	804540	C	PVX_093715	variable surface protein Vir5-like	V471L	C	49			C	14			C	38			C	50			C	50			C	23	G	20	G	50			G	50
1	805252	A	PVX_093715	variable surface protein Vir5-like	L261	C	50			C	35			C	29			C	49			C	50			C	27	A	20	A	50			A	50
1	805274	G	PVX_093715	variable surface protein Vir5-like	S254F	G	50			G	30			G	29			G	50			G	50			G	25	A	24	A	49			A	49
2	52846	C				C	50			T	17			T	44			T	50			C	50			C	23	T	14	T	48			T	50
2	58675	G				A	50			G	26			G	37			G	49			G	50			G	22	A	11	A	48			A	50
2	60545	A				A	50			A	21			A	47			A	50			A	50			A	24	G	19	G	50			G	49
2	66877	C				C	50			C	33			C	50			C	50			C	50			C	24	T	14	T	49			T	49
2	91910	A				A	50			A	36			A	50			G	50			A	50			G	25	A	17	A	50			A	49
2	92176	T				C	48			C	25			T	46			C	50			C	50			C	27	T	23	T	49			T	50
2	93229	A				G	49			A	37			A	50			G	50			G	50			G	27	A	23	A	50			A	50
2	96050	G				A	50			A	49			G	50			A	49			G	50			A	21	G	15	G	50			G	50
2	97286	G				G	50			G	47			G	45			G	50			G	50			G	27	A	21	A	50			A	50
2	100689	G	PVX_096990	Pv-fam-d protein	V500L	G	50			G	41			G	35			G	50			G	50			G	21	C	12	C	46			C	50
2	101374	T				T	50			T	50			C	33			T	50			T	50			T	31	C	19	C	50			C	50
2	101403	T				T	44			T	47			A	28			A	5			A	4			T	29	A	19	A	49			A	49
2	101443	T				T	48			T	47			T	32	C	14	T	38	C	12	T	32	C	18	T	25	C	25	C	50			C	47
2	104186	T				T	50			C	46			T	50			T	50			T	50			T	25	C	25	C	50			C	50
2	107634	A				A	50			A	50			C	47			C	48			C	47			A	26	C	24	C	47			C	47
2	110802	A	PVX_096995	tryptophan-rich antigen (Pv-fam-a)	T66A	A	48			A	48			G	42			A	48			G	50			G	29	A	13	A	50			A	49
2	111029	C	PVX_096995	tryptophan-rich antigen (Pv-fam-a)	H141	C	50			C	50			C	50			C	49			T	49			T	28	C	22	C	49			C	50
2	112468	C				C	50			C	38			C	49			C	49			C	50			C	27	A	23	A	50			A	49
2	113306	C				C	50			C	35			C	33			C	50			C	49			C	24	T	22	T	50			T	50
2	119526	C				T	50			C	48			C	50			C	50			T	50			T	27	C	23	C	50			C	50
2	120972	C				C	50			C	49			C	50			T	50			C	50			T	27	C	23	C	50			C	50
2	122471	C				T	50			C	40			C	43			C	50			C	50			C	32	T	15	T	50			T	48
2	122996	A				A	4			A	49			A	50			A	50			A	2			A	30	G	20	G	49			G	50
2	127514	A				A	50			A	49			A	50			A	49			A	50			A	27	C	23	C	49			C	50
2	134393	C				C	50			C	49			C	50			C	50			C	50			C	21	T	19	T	50			T	49
2	134492	A				A	50			A	49			A	49			A	50			A	50			A	28	C	17	C	50			C	50
2	135193	A	PVX_097015	hypothetical protein	P182	A	50			G	50			A	50			A	50			G	50			A	26	G	23	G	50			G	50
2	135536	T	PVX_097015	hypothetical protein	Y297H	T	50			T	33			T	41			T	50			T	50			T	28	C	22	C	47			C	49
2	140006	T				G	49			G	40			G	49			T	50			G	48			G	27	T	22	T	49			T	50
2	175448	A				A	24	G	23	A	50			A	50			A	49			G	27			G	27	A	23	A	49			A	49
2	175610	G	PVX_081215	hypothetical protein, conserved	A562E	G	50			G	50			G	50			G	50			G	49			G	34	T	16	T	50			T	50
2	177767	C	PVX_081215	hypothetical protein, conserved	T159	C	50			C	50			C	50			C	50			C	50			C	31	T	19	T	50			T	50
2	177798	C	PVX_081215	hypothetical protein, conserved	G149D	C	50			C	50			C	48			C	50			C	50			C	30	T	20	T	50			T	50
2	177848	G	PVX_081215	hypothetical protein, conserved	G132	G	50			G	48			G	50			T	49			G	50			T	32	G	18	G	50			G	50
2	182360	T				T	50			T	40			T	50			T	50			T	50			T	23	C	13	C	50			C	49
2	207904	A				G	50			G	50			G	49			G	50			G	50			G	50			G	49			A	50
2	208739	A				A	50			A	50			A	50			A	50			A	49			A	25			A	50			G	50
2	215259	C	PVX_081270	phosphatidylinositol-4-phosphate 5-kinase, putative	S1063	C	50			G	50			G	50			C	50			G	50			C	26	G	12	G	50			G	49
2	262634	A				A	50			A	50			A	50			A	50			A	50			A	36	G	14	G	50			G	50
2	267922	T				T	49			T	50			T	50			T	49			T	49			T	50			T	50			C	47
2	268604	A				A	50			A	49			A	30			G	44			A	50			A	22	G	4	A	33			G	23	A	19
2	268606	G				C	50			G	46			C	31			G	50			G	50			C	22	G	4	C	32			G	24	C	17
2	299887	C	PVX_081395	serine/threonine protein kinase, putative	K3296N	C	50			C	49			G	50			C	50			G	50			G	30	C	18	C	49			G	50
2	300049	C	PVX_081395	serine/threonine protein kinase, putative	T3242	G	50			G	46			C	48			C	50			C	50			C	28	G	22	G	50			C	50
2	300222	T	PVX_081395	serine/threonine protein kinase, putative	K3185E	C	50			C	49			C	48			C	50			C	50			T	27	C	23	C	49			T	50
2	301941	C	PVX_081395	serine/threonine protein kinase, putative	G2936W	C	50			C	49			C	49			C	50			C	50			C	27	A	23	A	50			C	50
2	303151	G	PVX_081395	serine/threonine protein kinase, putative	H2532Q	G	49			G	49			G	50			G	50			G	50			G	32	C	18	C	49			G	49
2	313543	C				T	49			T	49			C	50			T	49			C	49			C	26	T	24	T	50			C	49
2	317279	C				C	50			C	50			G	48			.	0			G	49			C	35	G	14	G	50			C	50
2	317565	G				T	50			G	49			G	50			T	50			G	50			T	24			T	45			G	49
2	318104	G				A	48			G	49			G	46			A	50			A	50			A	50			A	49			G	30	A	20
2	320683	T	PVX_081400	patched family protein, putative	L642	T	50			T	50			T	50			C	50			T	50			C	21	T	15	C	50			T	50
2	320721	T	PVX_081400	patched family protein, putative	N654	T	50			T	50			T	48			C	50			C	50			T	26	C	22	T	50			C	49
2	322161	C	PVX_081400	patched family protein, putative	Y1134	C	50			T	49			C	49			C	50			C	50			T	24	C	20	T	50			C	50
2	330253	A				A	50			A	48			A	50			A	50			A	50			A	21	C	8	C	50			A	50
2	335717	C				C	50			C	50			G	49			C	50			G	50			G	26	C	24	C	49			G	49
2	336449	T				T	49			T	50			C	47			T	43	C	7	T	38	C	12	T	44			T	45			C	49
2	338267	A				A	31	C	19	A	37	C	13	A	35	C	14	C	50			C	29	A	21	C	50			C	49			A	47
2	338299	G				G	45			G	49			C	40	G	10	C	49			G	48			G	32	C	17	C	45			G	50
2	339430	A				A	50			A	50			A	50			A	50			A	49			A	50			A	50			G	50
2	339644	T	PVX_081435	ribosome biogenesis protein BMS1, putative	H1153R	T	50			T	50			T	50			T	50			T	49			T	29	C	21	C	50			T	50
2	339724	C	PVX_081435	ribosome biogenesis protein BMS1, putative	E1126D	C	49			C	46			C	50			C	50			C	50			A	28	C	22	C	50			A	50
2	341299	C	PVX_081435	ribosome biogenesis protein BMS1, putative	A601	C	50			G	50			C	49			C	50			C	50			C	36			C	48			G	42
2	352872	C				C	50			C	39			C	50			C	50			C	50			A	22	C	21	C	50			A	50
2	353445	C				T	50			T	48			T	50			T	50			C	50			T	21	C	20	T	50			C	50
2	356621	A	PVX_081455	calcium-transporting ATPase, putative	N563S	A	48			G	47			G	50			A	50			G	50			A	23	G	13	G	50			A	50
2	368003	C	PVX_081475	DNA binding protein, putative	G269D	C	49			C	50			C	50			C	50			T	50			C	23	T	12	T	50			C	50
2	370947	T	PVX_081480	hypothetical protein, conserved	T189	T	49			T	48			C	49			T	50			T	50			C	50			C	49			T	50
2	374615	T	PVX_081485	hypothetical protein	K2340E	T	50			T	50			T	50			T	50			T	50			T	30	C	20	T	50			C	50
2	374761	T	PVX_081485	hypothetical protein	E2291G	C	49			C	49			C	49			T	50			C	50			C	28	T	22	T	50			C	50
2	374912	A	PVX_081485	hypothetical protein	L2241M	T	50			T	48			T	48			A	50			T	50			A	25	T	24	A	49			T	50
2	404411	G	PVX_081515	transporter, putative	T105	G	50			A	39			A	49			A	50			G	50			G	30	A	20	A	50			A	49
2	404576	C	PVX_081515	transporter, putative	A50	C	50			C	40			C	49			C	48			C	48			C	37			C	49			A	50
2	438001	C				C	50			C	22			A	48			C	50			C	50			C	23			C	50			A	49
2	442949	C	PVX_081565	hypothetical protein, conserved	M232I	C	50			C	50			C	50			C	50			C	50			C	30	T	20	T	50			C	50
2	443046	A	PVX_081565	hypothetical protein, conserved	L200R	C	49			C	50			C	49			A	50			C	50			C	50			C	50			A	50
2	443170	G	PVX_081565	hypothetical protein, conserved	L159F	G	50			G	48			G	50			A	50			G	50			G	30	A	20	A	50			G	50
2	444230	G				G	50			G	50			C	48			G	50			G	50			G	38			G	50			C	50
2	447765	A				C	50			C	42			A	45			A	50			C	49			C	31			C	50			A	48
2	450518	T				C	50			C	50			C	48			T	50			C	50			T	32	C	15	C	50			C	50
2	452057	T	PVX_081575	hypothetical protein, conserved	I1320V	T	47			C	45			T	45			C	50			C	50			C	34	T	16	T	50			T	44
2	462969	C	PVX_081580	hypothetical protein, conserved	G131C	C	50			C	48			C	50			C	50			C	50			C	26	A	24	C	50			A	49
2	463876	C				C	50			C	50			C	49			G	50			C	50			C	22	G	20	G	50			C	50
2	469373	C				C	50			C	49			C	50			C	50			C	50			C	23			C	50			A	50
2	470367	G				A	50			A	49			G	50			A	49			A	50			A	22	G	20	A	50			G	50
2	475693	G	PVX_081595	hypothetical protein, conserved	G94A	C	49			G	48			C	50			G	50			G	50			C	24	G	23	C	50			G	50
2	476012	C	PVX_081595	hypothetical protein, conserved	F200	C	50			C	49			C	49			C	50			C	50			C	21			C	49			T	50
2	487720	G	PVX_081610	aspartate-tRNA ligase, putative	A70P	C	50			C	43			C	48			G	50			G	50			G	40			G	50			C	50
2	490281	C				T	48			T	50			T	50			T	50			T	48			T	21	C	13	C	50			T	50
2	492997	C				C	50			C	50			C	49			T	49			C	50			C	36			C	50			T	50
2	498292	G	PVX_081625	hypothetical protein, conserved	L4465	G	50			G	50			G	50			G	50			G	50			G	25	A	17	A	50			G	49
2	514913	C				C	49			C	43			C	44			C	48			C	49			A	25			A	50			C	50
2	522039	C	PVX_081630	ubiquitin carboxyl-terminal hydrolase family 2, putative	L642	C	49			C	50			C	50			G	50			G	50			C	26			C	50			G	50
2	527462	G				G	50			G	22			G	45			G	50			G	50			A	25			A	31			G	45
2	529621	G	PVX_081635	hypothetical protein, conserved	G226R	G	50			G	34			G	50			G	50			G	50			A	22			A	46			G	50
2	529722	C	PVX_081635	hypothetical protein, conserved	S259R	C	50			C	50			C	49			C	50			C	50			A	27			A	49			C	49
2	530118	C	PVX_081635	hypothetical protein, conserved	N391K	C	50			G	41			C	49			C	44	G	6	G	50			C	43			C	50			G	50
2	533501	C				C	49			C	24			C	50			C	49			C	50			C	50			C	50			T	50
2	533981	G				A	50			G	26			A	50			A	48			A	50			A	34			A	50			G	41
2	539671	G				G	50			G	35			G	40			G	50			G	49			T	21			T	32			G	49
2	546081	G	PVX_081665	cysteine desulfurase, mitochondrial precursor, putative	N136	G	48			G	26			G	47			G	49			G	48			A	26			A	40			G	50
2	554368	C	PVX_081680	hypothetical protein, conserved	V365I	C	50			C	42			C	37			C	50			C	50			C	26			C	50			T	50
2	556616	G	PVX_081685	hypothetical protein, conserved	S38N	A	50			G	49			A	49			A	50			G	50			G	28	A	22	G	50			A	50
2	557096	G	PVX_081685	hypothetical protein, conserved	R198H	G	50			G	50			G	50			G	50			G	50			G	32			G	41			A	50
2	557544	C	PVX_081685	hypothetical protein, conserved	N347K	A	49			C	50			C	50			A	50			C	50			C	31	A	19	A	50			C	49
2	560894	G	PVX_081690	hypothetical protein, conserved	L750V	C	50			G	49			G	50			G	48			C	50			C	22	G	16	G	50			C	50
2	561351	G	PVX_081690	hypothetical protein, conserved	C597	G	50			G	49			G	50			G	48			G	49			A	29	G	21	G	50			A	49
2	563613	C				C	50			C	24			C	50			C	50			C	50			C	27	T	21	T	50			C	50
2	567648	C	PVX_081695	cation-transporting ATPase, putative	I712	C	50			C	49			C	50			C	48			C	50			T	28	C	22	C	49			T	50
2	571056	A				G	50			G	49			G	50			G	46	A	4	G	48			A	29	G	21	G	50			A	49
2	571901	C				C	47			A	49			C	50			A	49			C	50			C	25	A	24	A	49			C	50
2	572313	C				T	50			C	50			T	50			C	46			C	50			T	27	C	22	C	50			C	50
2	572419	T				T	50			T	50			C	47			T	50			T	50			T	32	C	17	C	50			T	50
2	572477	T				C	49			T	48			T	50			T	50			C	42			T	49			T	50			C	49
2	574154	G	PVX_081700	hypothetical protein, conserved	R156K	G	50			G	48			G	49			G	49			G	50			G	26	A	24	G	50			A	49
2	575000	A	PVX_081700	hypothetical protein, conserved	N438S	G	50			G	45			A	49			A	50			A	49			A	28	G	22	G	49			G	50
2	575041	G	PVX_081700	hypothetical protein, conserved	E452K	G	50			G	50			G	41			G	50			G	50			G	50			G	50			A	50
2	580240	A				A	50			A	50			A	49			A	49			A	50			A	25	C	25	A	50			C	50
2	582779	A				G	50			A	50			G	50			G	48			G	50			A	25	G	25	G	50			A	50
2	584992	C				C	50			C	50			C	49			C	50			C	50			A	28	C	22	A	48			C	49
2	585392	T				T	50			T	50			T	50			T	49			T	50			C	25	T	24	T	48			C	50
2	586258	T				T	49			T	50			G	49			T	50			T	50			T	27	G	23	T	50			G	50
2	588100	C				C	49			C	50			C	49			C	50			C	50			C	28	A	22	A	49			C	50
2	588213	G				G	50			A	50			A	49			G	47			G	50			G	27	A	23	A	50			G	49
2	588694	G				A	50			G	49			G	50			G	50			G	50			A	28	G	22	G	50			G	49
2	589048	C				C	50			C	49			C	50			C	50			C	50			C	50			C	49			T	48
2	597140	A				G	50			G	45			G	50			G	50			G	50			G	28	A	10	A	49			G	50
2	598750	C				C	49			T	50			C	50			C	47			C	50			T	26	C	16	C	50			T	49
2	600090	C				A	50			C	50			A	50			C	47			A	50			C	25	A	25	C	50			A	50
2	600149	A				A	50			A	49			A	48			A	50			A	50			A	27	G	23	G	50			A	50
2	600270	C				C	50			A	39			A	49			C	46			A	49			A	21	C	13	C	50			A	49
2	603116	A	PVX_081715	hypothetical protein, conserved	L93M	A	50			A	50			A	50			A	48			A	50			T	31	A	19	A	50			T	50
2	605346	A				A	50			A	49			A	48			A	46			A	50			G	35	A	14	A	50			G	49
2	606908	C				C	49			C	25			C	50			C	50			C	50			C	25	G	25	G	49			C	50
2	610520	G	PVX_081725	hypothetical protein, conserved	R782L	G	50			G	50			T	50			T	50			G	50			G	26	T	18	T	50			T	50
2	610745	A	PVX_081725	hypothetical protein, conserved	Y857C	G	50			G	50			G	48			G	47			G	50			A	34	G	10	G	50			A	50
2	612034	C	PVX_081725	hypothetical protein, conserved	Q1287E	C	50			C	49			C	50			C	50			C	50			C	25	G	25	G	50			C	49
2	612627	C	PVX_081725	hypothetical protein, conserved	D1484E	C	50			C	48			C	50			C	50			G	49			C	26	G	24	G	50			G	50
2	612901	T				T	49			T	49			T	48			T	44	C	4	C	50			C	50			C	49			T	50
2	620156	G	PVX_081740	hypothetical protein, conserved	S178N	G	49			G	49			G	50			G	44			A	48			A	27	G	23	G	50			G	50
2	621238	C				C	50			C	49			T	49			T	47			T	50			C	28	T	22	T	50			T	50
2	622069	T	PVX_081745	hypothetical protein, conserved	I444M	T	50			T	50			T	50			T	50			T	50			T	50			T	50			C	50
2	623894	G				G	50			G	47			G	46			G	47			G	50			A	50			A	50			G	50
2	624483	T				T	49			T	49			T	49			T	50			T	49			T	50			T	50			A	50
2	626688	G				G	50			G	32			G	50			G	49			G	49			G	25	A	25	A	50			G	50
2	629222	G	PVX_081755	hypothetical protein, conserved	G586R	C	50			C	22			C	40			C	45			G	50			G	26	C	24	C	50			G	50
2	632014	A	PVX_081755	hypothetical protein, conserved	E1516	G	49			G	49			G	23			G	50			G	50			G	31	A	19	A	50			G	50
2	632481	G	PVX_081755	hypothetical protein, conserved	R1672K	G	50			G	45			A	44			A	46			A	50			G	27	A	21	A	49			G	49
2	632962	C	PVX_081755	hypothetical protein, conserved	D1832	T	50			C	50			T	35			C	47			T	49			C	32	T	18	T	50			C	50
2	634175	A	PVX_081755	hypothetical protein, conserved	K2237E	G	50			A	30	G	20	.	0			A	49			G	49			A	27	G	23	A	49			G	50
2	634200	A	PVX_081755	hypothetical protein, conserved	D2245V	T	46			A	36			T	12			T	40	A	8	T	48			T	29	A	20	A	47			T	36	A	12
2	634218	T	PVX_081755	hypothetical protein, conserved	V2251D	T	47			T	35			T	16	A	6	T	24	A	18	T	49			T	31	A	18	A	43			T	50
2	635349	C				C	50			C	49			C	41			C	50			C	50			C	47			C	50			G	50
2	635861	G				G	50			G	48			G	41			G	50			G	50			G	29	A	21	A	50			G	50
2	636292	A				A	50			A	50			A	46			A	50			G	49			A	29	G	21	G	50			A	50
2	636508	C	PVX_081760	peroxiredoxin, putative	S32F	C	49			C	49			C	47			C	50			C	50			T	27	C	23	C	50			T	50
2	636546	C	PVX_081760	peroxiredoxin, putative	L45	C	50			C	45			C	46			C	49			C	50			C	24	T	21	C	50			T	50
2	637309	A				A	50			A	47			A	45			A	49			A	50			A	25	T	25	T	50			A	49
2	637450	G				A	48			G	36			A	50			G	50			G	50			A	27	G	23	G	50			G	50
2	638209	C	PVX_081765	mRNA decay protein, putative	E850Q	C	50			C	45			C	49			C	50			C	50			G	35	C	15	C	50			G	50
2	642319	G	PVX_081770	hypothetical protein, conserved	Q70	G	50			A	37			G	33			G	25	A	25	G	50			G	43			G	50			A	50
2	647209	G				A	49			A	43			A	29			A	50			A	50			A	24			A	30			G	36
2	648328	T				C	50			C	34			C	50			C	49			C	50			C	50			C	49			T	50
2	654306	C				C	50			T	26			C	50			C	47			C	50			T	28	C	22	C	49			C	50
2	654585	G				G	50			G	35			G	50			G	50			G	49			G	49			G	50			A	50
2	654725	T				C	50			T	14			C	50			C	48			T	50			C	22	T	10	T	49			T	49
2	655800	C				C	50			C	33			T	49			T	50			T	49			C	34			C	49			T	50
2	661565	G	PVX_081792	hypothetical protein	G1812	G	50			G	25			G	30			G	50			G	50			A	25			A	50			G	49
2	661676	A	PVX_081792	hypothetical protein	V1849	A	50			A	25			A	24			A	48			A	48			G	30			G	49			A	49
2	661697	G	PVX_081792	hypothetical protein	E1856	G	50			G	23			G	23			G	50			G	50			A	31			A	46			G	50
2	661826	A	PVX_081792	hypothetical protein	T1899	A	50			A	29			A	34			A	49			A	50			G	37			G	50			A	50
2	661929	C	PVX_081792	hypothetical protein	P1934S	C	50			C	33			C	41			C	50			C	50			T	39			T	50			C	50
2	661964	C	PVX_081792	hypothetical protein	I1945	A	50			C	27			C	34			C	50			C	50			A	34			A	50			C	50
2	662006	G	PVX_081792	hypothetical protein	L1959	C	50			G	35			G	34			G	50			G	50			C	31			C	49			G	50
2	668436	A	PVX_081792	hypothetical protein	T4103A	A	50			A	44			G	40			G	45			G	50			G	46			G	49			A	50
2	672686	G				G	50			G	27			G	46			G	50			G	50			G	35			G	50			T	50
2	674666	A	PVX_081800	hypothetical protein, conserved	K535	G	49			G	46			G	42			G	50			G	50			G	22	A	16	A	49			G	49
2	675704	T	PVX_081800	hypothetical protein, conserved	C881	T	50			T	40			T	50			C	47			C	50			C	30	T	20	T	50			T	49
2	677525	C	PVX_081805	adapter-related protein complex 4 beta 1 subunit, putative	E599	C	50			C	48			C	50			C	50			C	50			C	31	T	16	T	50			C	50
2	678385	A				A	50			G	38			G	45			A	50			A	50			G	22	A	21	A	50			G	49
2	681747	A				A	50			G	28			G	46			G	50			A	50			A	21	G	18	G	50			A	50
2	688380	T	PVX_081810	hypothetical protein, conserved	S69	T	49			T	12			C	47			T	50			T	50			T	30			T	50			C	50
2	688799	C	PVX_081810	hypothetical protein, conserved	P209L	C	50			C	32			T	50			C	50			C	50			C	49			C	50			T	50
2	688900	C	PVX_081810	hypothetical protein, conserved	R243S	C	50			C	33			C	40			C	50			C	50			A	38			A	50			C	50
2	689038	T	PVX_081810	hypothetical protein, conserved	S289P	T	50			T	28			C	34			T	46			T	49			T	27	C	16	C	50			T	50
2	689178	G	PVX_081810	hypothetical protein, conserved	V335	G	49			G	41			G	50			G	50			G	50			G	50			G	50			T	50
2	689705	T	PVX_081810	hypothetical protein, conserved	V511A	T	50			T	42			C	49			C	48			T	49			C	50			C	50			T	50
2	690345	C	PVX_081810	hypothetical protein, conserved	T724	C	50			C	50			C	49			C	50			C	50			C	26	G	24	C	49			G	49
2	694055	C				C	50			C	41			T	50			C	48			C	50			C	49			C	50			T	50
2	694354	T				T	50			T	34			T	50			T	50			T	50			T	26	C	23	C	50			T	50
2	694658	G				G	50			G	38			G	50			A	50			A	50			A	28			A	50			G	50
2	695762	C				C	50			C	49			C	50			A	50			C	50			C	29	A	21	A	50			C	50
2	698228	G	PVX_081820	hypothetical protein, conserved	T2918I	G	50			G	50			G	50			G	50			G	50			G	50			G	50			A	50
2	698687	T	PVX_081820	hypothetical protein, conserved	K2765R	T	50			T	50			T	50			T	50			T	50			T	27	C	19	T	49			C	49
2	700760	G	PVX_081820	hypothetical protein, conserved	P2074L	G	50			G	26			G	50			A	47			G	50			G	30	A	20	A	50			G	50
2	700786	G	PVX_081820	hypothetical protein, conserved	S2065	G	50			G	40			G	48			A	49			G	50			G	34	A	16	A	49			G	49
2	702962	A	PVX_081820	hypothetical protein, conserved	L1340P	A	49			A	31			A	30			A	50			G	50			G	27	A	23	G	50			A	50
2	702987	C	PVX_081820	hypothetical protein, conserved	E1332Q	C	50			C	16			C	33			C	50			C	49			C	50			C	50			G	50
2	703153	A	PVX_081820	hypothetical protein, conserved	H1276	A	50			A	24			A	35			A	49			A	50			G	26	A	24	G	50			A	50
2	704260	C	PVX_081820	hypothetical protein, conserved	A907	C	50			C	44			G	22			G	50			C	49			G	50			G	50			C	48
2	704442	G	PVX_081820	hypothetical protein, conserved	H847Y	G	50			G	32			G	42			A	46			G	50			G	24	A	24	A	49			G	50
2	706542	G	PVX_081820	hypothetical protein, conserved	P147S	G	50			G	27			G	36			G	49			G	50			A	44			A	50			G	50
2	706761	A	PVX_081820	hypothetical protein, conserved	S74A	A	50			A	31			A	36			A	50			C	50			A	26	C	16	C	49			C	50
2	708785	A				A	50			A	17			T	28			A	49			A	50			A	22			A	49			T	50
2	709012	T				T	50			C	22			T	32			T	45	C	5	T	50			T	31			T	50			C	50
2	714292	A				T	49			T	24			T	44			T	49			A	50			T	36			T	50			A	49
3	15806	C				C	50			T	40			T	45			T	50			C	50			C	26	T	19	T	50			T	50
3	15941	G				G	50			A	45			A	50			A	50			A	50			G	33	A	13	A	50			A	50
3	16011	T				T	50			C	50			C	50			C	50			C	49			T	26	C	14	C	46			C	50
3	17438	C				C	50			C	50			C	50			C	50			C	50			C	29	T	21	T	50			T	50
3	18588	G				G	50			G	43			G	49			G	49			G	49			G	28	C	22	C	50			C	50
3	19855	A	PVX_001080	hypothetical protein, conserved	A223	G	50			A	30			A	50			A	50			A	50			A	32	G	18	G	50			G	50
3	19897	C	PVX_001080	hypothetical protein, conserved	P237	G	50			C	31			C	46			C	50			C	50			C	32	G	18	G	50			G	49
3	21166	T	PVX_001080	hypothetical protein, conserved	Y660	T	50			C	46			C	49			T	50			T	50			T	30	C	20	C	50			C	50
3	21213	G	PVX_001080	hypothetical protein, conserved	R676Q	G	50			G	37			A	50			G	50			G	50			G	26	A	20	A	50			A	50
3	24215	C				C	49			C	50			C	50			C	50			T	50			C	28	T	22	T	50			T	50
3	24412	T	PVX_001080	hypothetical protein, conserved	I1697	T	50			T	34			T	50			C	49			T	49			C	27	T	23	T	50			T	50
3	26208	G	PVX_001080	hypothetical protein, conserved	R2296K	A	50			A	19			G	50			G	50			A	50			A	21	G	17	G	49			G	48
3	26303	T	PVX_001080	hypothetical protein, conserved	L2328	T	50			C	39			T	50			C	50			T	50			C	23	T	21	T	50			T	50
3	26342	T	PVX_001080	hypothetical protein, conserved	L2341	T	50			C	30			C	49			C	50			T	50			C	26	T	24	T	50			T	50
3	26363	T	PVX_001080	hypothetical protein, conserved	L2348	T	50			C	25			C	48			C	50			T	50			C	25	T	24	T	50			T	50
3	26452	A	PVX_001080	hypothetical protein, conserved	R2377	A	50			A	48			A	50			G	50			A	50			A	26	G	24	G	49			G	50
3	26701	T	PVX_001080	hypothetical protein, conserved	D2460	T	50			T	50			C	50			T	50			T	50			T	25	C	25	C	50			C	50
3	29713	G	PVX_001080	hypothetical protein, conserved	T3464	T	50			G	49			G	50			T	50			G	50			G	30	T	20	T	50			T	48
3	30065	G				G	50			G	49			G	50			T	50			G	50			G	26	T	24	T	50			T	50
3	30407	G	PVX_001080	hypothetical protein, conserved	G3593R	G	50			G	50			G	50			G	49			G	50			G	31	C	19	C	50			C	49
3	33031	C	PVX_001075	ubiquitin-specific protease, putative	F154	T	49			T	50			T	48			T	50			T	50			C	35	T	15	T	50			T	49
3	33102	A	PVX_001075	ubiquitin-specific protease, putative	K178R	A	50			G	49			A	50			A	50			A	50			A	36	G	14	G	50			G	50
3	34499	G				G	50			G	47			G	50			G	50			G	50			C	30	G	20	G	50			G	50
3	36157	G				G	50			G	49			G	50			G	49			G	50			G	30	C	20	C	50			C	50
3	72308	A				A	50			A	50			A	49			A	50			A	50			A	28	C	20	C	50			A	50
3	73050	G	PVX_001040	hypothetical protein, conserved	P3441T	G	50			G	50			G	50			T	50			G	50			G	33	T	17	T	50			G	50
3	73572	C	PVX_001040	hypothetical protein, conserved	R3314L	C	50			A	49			C	50			C	50			A	50			C	22			C	43			A	50
3	74619	C	PVX_001040	hypothetical protein, conserved	G2965D	C	50			C	50			C	50			T	50			C	49			C	34	T	16	T	50			T	50
3	76929	G	PVX_001040	hypothetical protein, conserved	P2195Q	T	50			G	47			G	50			G	50			T	50			G	25	T	24	G	50			T	50
3	77990	G	PVX_001040	hypothetical protein, conserved	G1841	G	50			A	50			G	50			A	47			A	50			A	32	G	17	G	49			A	50
3	78204	G	PVX_001040	hypothetical protein, conserved	A1770V	G	50			G	49			G	50			G	50			G	50			G	49			G	50			A	49
3	78265	T	PVX_001040	hypothetical protein, conserved	K1750E	T	50			T	50			C	48			T	50			T	50			T	29	C	15	C	50			T	50
3	78514	T	PVX_001040	hypothetical protein, conserved	S1667C	A	49			T	48			T	50			T	50			T	50			A	50			A	50			T	49
3	78654	G	PVX_001040	hypothetical protein, conserved	A1620E	G	50			G	50			T	49			T	50			G	50			T	26	G	24	T	50			G	50
3	79754	C	PVX_001040	hypothetical protein, conserved	Q1253H	G	50			C	47			G	31			C	49			G	50			G	47			G	49			C	50
3	79760	G	PVX_001040	hypothetical protein, conserved	S1251R	G	49			G	50			G	29			C	50			G	50			G	28	C	17	C	49			G	50
3	81435	A	PVX_001040	hypothetical protein, conserved	I693T	G	49			A	23			G	48			G	50			A	50			G	48			G	50			A	50
3	81671	T	PVX_001040	hypothetical protein, conserved	K614	T	50			T	44			T	48			C	50			T	50			T	26	C	18	C	48			T	50
3	82668	A	PVX_001040	hypothetical protein, conserved	L282R	A	49			A	25			A	45			A	50			A	50			A	27	C	21	C	50			A	50
3	83079	C	PVX_001040	hypothetical protein, conserved	R145H	C	48			C	35			C	49			C	50			C	50			C	29	T	20	T	50			C	50
3	85604	A				A	50			A	48			G	50			G	50			A	50			A	30	G	19	G	49			A	50
3	85899	C				C	50			C	49			C	50			C	50			C	50			C	49			C	50			T	50
3	86224	C				C	50			C	49			C	50			C	50			C	50			C	29	G	21	G	50			C	50
3	86290	C				C	49			C	49			C	50			C	50			A	50			A	27	C	23	A	49			C	50
3	86908	C	PVX_001035	hypothetical protein, conserved	L41	C	50			C	50			C	50			C	49			C	50			C	50			C	50			G	50
3	88957	C				T	50			T	50			T	50			C	50			C	49			T	26	C	23	C	50			T	50
3	89326	C				C	49			C	50			C	50			C	50			C	50			A	29	C	21	C	50			C	50
3	89572	A				A	50			A	50			A	49			A	50			C	50			A	49			A	50			C	50
3	90758	A				A	49			A	26			A	50			A	50			A	50			A	41			A	50			C	50
3	91740	C				C	50			C	49			C	50			C	50			C	50			T	46			T	50			C	50
3	92423	G				G	50			G	39			G	50			G	50			G	50			G	28	T	17	T	49			G	50
3	93107	T				A	50			T	50			A	49			A	50			A	49			A	49			A	50			T	50
3	93366	G				A	50			A	48			G	50			G	50			G	50			G	27	A	21	A	50			G	50
3	93862	T	PVX_001025	hypothetical protein, conserved	L243F	T	50			T	38			G	49			T	50			G	50			T	23	G	8	G	50			T	50
3	94444	T	PVX_001025	hypothetical protein, conserved	V49	C	50			T	48			T	49			C	49			C	50			C	50			C	50			T	50
3	94861	T				T	50			C	50			T	49			T	50			T	48			C	27	T	23	T	50			T	48
3	95533	G				G	50			G	50			G	49			G	50			G	50			G	37			G	50			T	49
3	96861	G	PVX_001020	hypothetical protein, conserved	S398	A	50			G	49			G	50			G	50			G	50			G	29	A	20	A	50			G	49
3	100822	T				C	50			T	50			C	49			T	50			C	49			T	26	C	24	C	50			C	50
3	101224	G				G	50			G	50			G	50			G	50			G	50			G	26	T	24	T	50			G	49
3	101363	C				C	50			C	50			C	50			C	50			C	50			C	24	A	22	A	50			C	50
3	101783	T				C	50			C	50			C	49			T	49			C	50			C	31	T	18	T	50			T	49
3	103714	T				T	50			T	50			T	49			T	50			T	50			T	30	C	20	C	50			T	50
3	103860	A				A	50			A	46			A	50			A	50			A	49			A	25	T	25	T	50			A	50
3	104417	C				C	49			C	36			C	50			C	50			A	50			C	21	A	16	A	48			A	49
3	104831	A				G	50			A	50			A	49			A	50			G	50			A	26	G	24	A	50			G	50
3	105556	C				C	50			C	39			C	50			C	50			C	50			C	34	A	16	A	50			A	50
3	106225	C				C	50			C	49			C	50			C	50			C	50			C	25	A	24	A	49			A	50
3	109788	T	PVX_001010	hypothetical protein, conserved	C538	T	49			T	43			T	50			C	50			T	50			C	24			C	47			T	50
3	110560	G	PVX_001010	hypothetical protein, conserved	G796W	G	49			G	50			G	49			G	49			G	50			G	32	T	18	T	50			G	50
3	113952	G	PVX_001010	hypothetical protein, conserved	Q1926H	G	50			G	32			G	49			G	50			G	49			G	29			G	50			T	49
3	116289	T	PVX_001010	hypothetical protein, conserved	F2705	T	50			T	50			T	50			T	50			T	50			T	29	C	21	C	50			T	50
3	116727	C	PVX_001010	hypothetical protein, conserved	N2851K	A	50			C	49			C	50			C	50			C	50			C	50			C	50			A	50
3	116821	A	PVX_001010	hypothetical protein, conserved	T2883A	A	49			A	48			G	49			G	50			A	50			A	29	G	21	G	50			A	50
3	117413	A	PVX_001010	hypothetical protein, conserved	N3080T	A	48			A	50			A	49			C	50			A	50			A	31	C	19	C	50			A	50
3	117444	C	PVX_001010	hypothetical protein, conserved	D3090E	C	50			C	47			C	50			C	50			C	50			C	49			C	50			A	49
3	117522	G	PVX_001010	hypothetical protein, conserved	A3116	G	50			G	50			G	50			G	50			G	50			G	50			G	50			A	50
3	117777	T	PVX_001010	hypothetical protein, conserved	G3201	G	50			T	48			G	49			T	49			G	50			T	33	G	17	G	50			T	50
3	118714	C	PVX_001010	hypothetical protein, conserved	R3514C	C	50			C	50			C	50			C	50			C	50			C	22			C	45			T	50
3	119017	T	PVX_001010	hypothetical protein, conserved	S3615P	T	50			T	49			C	48			T	50			C	49			C	34	T	15	T	50			T	50
3	119221	G	PVX_001010	hypothetical protein, conserved	V3683M	G	50			G	50			A	48			G	50			G	50			G	22	A	12	A	50			A	50
3	119535	C	PVX_001010	hypothetical protein, conserved	N3787K	C	50			A	49			C	50			C	48			C	49			C	50			C	50			A	50
3	120381	C				C	50			C	50			C	50			C	50			C	50			C	50			C	50			A	50
3	120598	G				A	50			G	50			A	48			G	50			A	50			G	28	A	20	A	50			G	50
3	120740	C				C	49			C	50			C	50			T	50			T	49			C	26	T	17	T	50			C	50
3	122380	A	PVX_001005	protease, putative	G300	A	50			A	46			G	50			A	50			A	50			G	26	A	24	A	49			G	50
3	122575	G	PVX_001005	protease, putative	T235	T	50			G	49			G	49			G	50			G	49			G	21	T	19	T	50			G	50
3	123300	C	PVX_001005	protease, putative	L36	C	50			C	44			C	50			C	50			C	50			C	26	T	24	T	50			C	50
3	128201	A	PVX_000995	transmission-blocking target antigen Pfs230, putative	N312K	A	50			A	24			T	50			A	50			A	49			T	23	A	19	A	50			T	50
[truncated: 5,550 more rows]
